# Supplementary material for: An amide to thioamide substitution improves the permeability and bioavailability of macrocyclic peptides
Source: Nat Commun. 2023 Sep 28;14:6050. doi: 10.1038/s41467-023-41748-y (PMC10539501; doi:10.1038/s41467-023-41748-y)
Supplement: Supplementary file 4 — Source Data [file 41467_2023_41748_MOESM4_ESM.zip]

Archive with 25 entries (23 files):
- Source Data/Main text_source data/
- Source Data/Main text_source data/Fig1 Source Data.xlsx
- Source Data/Main text_source data/Fig2 Source Data.xlsx
- Source Data/Main text_source data/Fig3 Source Data.xlsx
- Source Data/Main text_source data/Fig4 Source Data.xlsx
- Source Data/Main text_source data/Fig5 Source Data.xlsx
- Source Data/Main text_source data/Fig6 Source Data.xlsx
- Source Data/Main text_source data/Fig7 Source Data.xlsx
- Source Data/SI_source data/
- Source Data/SI_source data/Supplementary Fig 10_Source Data.xlsx
- Source Data/SI_source data/Supplementary Fig 11_Source Data.xlsx
- Source Data/SI_source data/Supplementary Fig 12_Source Data.xlsx
- Source Data/SI_source data/Supplementary Fig 13_Source Data.xlsx
- Source Data/SI_source data/Supplementary Fig 14_Source Data.xlsx
- Source Data/SI_source data/Supplementary Fig 15_Source Data.xlsx
- Source Data/SI_source data/Supplementary Fig 16_Source Data.xlsx
- Source Data/SI_source data/Supplementary Fig 17_Source Data.xlsx
- Source Data/SI_source data/Supplementary Fig 18_Source Data.xlsx
- Source Data/SI_source data/Supplementary Fig 19_Source Data.xlsx
- Source Data/SI_source data/Supplementary Fig 20_Source Data.xlsx
- Source Data/SI_source data/Supplementary Fig 26_Source Data.xlsx
- Source Data/SI_source data/Supplementary Fig 3_Source Data.xlsx
- Source Data/SI_source data/Supplementary Fig 4_Source Data.xlsx
- Source Data/SI_source data/Supplementary Fig 5_Source Data.xlsx
- Source Data/SI_source data/Supplementary Fig 9_Source Data.xlsx
