# Supplementary material for: An amide to thioamide substitution improves the permeability and bioavailability of macrocyclic peptides
Source: Nat Commun. 2023 Sep 28;14:6050. doi: 10.1038/s41467-023-41748-y (PMC10539501; doi:10.1038/s41467-023-41748-y)
Supplement: Supplementary file 4 — Source Data [file 41467_2023_41748_MOESM4_ESM.zip › Source Data/Main text_source data/Fig1 Source Data.xlsx]

## Sheet: Fig1 a
Oxo
	set1	set2	set3	avg	error
1	-2.72	-2.82	-3.1	-2.88	0.11
2	-2.5121	-2.55	-2.59	-2.56	0.02
3	-1.92412	-2.32	-2.42	-2.22	0.15
4	-2.3	-2.5	-2.4	-2.4	0.05
5	-1.00782	-1.86	-0.96	-1.28	0.29
6	-1.2	-1.44	-1.6	-1.41	0.121879
7	-0.419675	-1.12	-0.42	-0.65	0.23
Thio
	set1	set2	set3	avg	SEM
1a	-2.68	-1.92	-1.76	-2.12	0.28
2a	-1.25118	-1.64	-1.45	-1.45	0.11
3a	-1.827	-1.36	-1.66	-1.61	0.14
4a	-1.6	-1.85	-1.74	-1.76	0.11
5a	-0.7801	-0.94	-1.04	-0.92	0.08
6a	-0.6	-0.97	-0.8	-0.79	0.1
7a	0.209972	-0.12	0.29	0.13	0.13
NMe
	Set 1	Set 2	Set 3	Avg	Sterror
1b	-2.26777	-1.79028	-1.8	-1.95402	0.163745
2b	-2.23086	-2.00805	-2.17	-2.13895	0.0709053
3b	-1.84578	-1.54516	-1.79	-1.73047	0.0853063
4b	-2.40117	-1.4143	-1.46	-1.76274	0.318434
5b	-0.3771	-1.03817	-0.45	-0.619399	0.212299
6b	-0.862893	-1.24005	-1.04	-1.04817	0.111879
7b	0.185918	0.232123	0.21	0.210649	0.0214735

## Sheet: Fig1 b
logD7.4
	set 1	set 2	set 3	avg	sem
8	-1.58	-1.32	-1.48	-1.46	0.08
8a	-0.37	-0.41	-0.17	-0.32	0.1
8b	-0.06	-0.2	-0.16	-0.14	0.4
8c	-0.21	-0.07	-0.29	-0.19	0.07
8d	-0.12	-0.08	-0.48	-0.23	0.13
8e	-0.14	0.08	-0.37	-0.14	0.13
9	-1.5	-2.16	-3.78	-2.48	0.68
9a	-0.61	-0.98	-0.42	-0.67	0.16
9b	-0.7	-0.5	-0.93	-0.7	0.12
9c	-0.5	-0.35	-0.91	-0.59	0.17
9d	-0.68	-0.98	-0.37	-0.67	0.18
9e	-0.77	-0.42	-0.42	-0.54	0.12
9f	-0.38	-0.04	-0.3	-0.24	0.13

## Sheet: Fig1 d
logD7.4
	set1	set2	set3	Avg	SEM
10	0.36	0.18	0.41	0.31	0.07
10a	1.41	1.04	1.18	1.21	0.1
10b	1.42	1.57	1.27	1.42	0.09
10c	1.05	1.27	1.49	1.27	0.13
10d	1.21	1.43	1.08	1.24	0.1
10e	1.6	1.3	1.45	1.45	0.09
10f	1.62	1.29	1.69	1.53	0.12
11	0.11304	0.0794004	0.11	0.10122	0.0118196
11a	0.56	0.58	0.55	0.550144	0.01
11b	0.246054	0.358554	0.24	0.282304	0.0362502
11c	0.459757	0.43	0.4	0.43074	0.00901745
11d	0.403225	0.293477	0.3	0.333351	0.0398741
11e	0.638235	0.515871	0.58	0.582053	0.0361818
11f	0.387695	0.347111	0.37	0.367403	0.020292
11g	0.273476	0.25	0.36	0.287985	0.0145095
12	0.72	0.84	0.69	0.75	0.05
12a	1.31251	1.39938	1.3	1.34095	0.0284374
12b	1.66766	1.58589	1.58	1.61178	0.0258811
12c	2.06707	2.68785	2.15	2.29746	0.200387
12d	1.77887	1.89278	1.79	1.81583	0.0369552
12e	1.50016	1.31293	1.3	1.37105	0.0581178
12f	1.84055	1.46489	1.42	1.58272	0.11783
12g	1.81819	1.41933	1.53	1.59376	0.124428
12h	1.54272	1.46073	1.46	1.48672	0.0259935

## Sheet: Fig1 e
Pe (x10^-6 cm/s)
	set1	set2	set3	Avg	SEM
10	2.44883	2.17833	2.71847	2.45	0.65
10a	8.08	12.5	11.8084	10.8	1.4
10b	4.83805	3.04695	5.13973	4.34	0.65
10c	2.91997	3.69131	2.78514	3.13	0.28
10d	2.23	5.67	4.8	4.16	1.58
10e	7.42949	6.35531	8.29133	7.36	0.56
10f	7.27152	9.85949	4.69896	7.28	1.49
11	0.2	0.69	0.3	0.396667	0.15
11a	3.66942	4.16398	5.88154	4.57165	0.7
11b	0.570677	0.0790534	0.581622	0.410451	0.17
11c	0.89	1.11058	0.953132	0.984571	0.07
11d	0.474981	0.428664	0.338676	0.414107	0.04
11e	0.68686	0.876133	0.904753	0.822582	0.07
11f	1.26563	0.728663	1.25792	1.08407	0.18
11g	0.091522	0.651977	0.155663	0.299721	0.18
12	2.62905	4.03637	2.22286	2.96276	0.55
12a	4.67303	3.16416	5.3757	4.4043	0.65
12b	2.40803	1.72973	3.54315	2.56031	0.53
12c	1.24432	1.12419	1.98113	1.44988	0.27
12d	9.25674	7.3904	9.98954	8.87889	0.77
12e	4.63571	5.91314	6.61388	5.71675	0.57
12f	7.42453	4.39156	7.3109	6.39164	0.99
12g	11.9853	12.4101	6.2404	10.2119	2
12h	7.55582	6.32011	9.20929	7.69508	0.84
PC	18.0755	15.155	14.042	15.76	0.86
Propranolol	7.81	8.167	8.156	8.04	0.12

## Sheet: Fig1 f
PAMPA vs logD7.4
	logD7.4	Pe (x 10^-6 cm/s)
11	0.1	0.41
11a	0.55	4.67
11b	0.28	0.42
11c	0.43	0.99
11d	0.33	0.4
11e	0.58	0.83
11f	0.37	1.07
11g	0.29	0.35
10	0.31	2.45
10a	1.21	10.75
10b	1.05	4.34
10c	1.27	3.13
10d	1.24	4.16
10e	1.65	7.36
10f	1.53	7.28
12	0.75	2.96
12a	1.34	4.44
12b	1.61	2.56
12c	2.29	1.45
12d	1.82	8.88
12e	1.37	5.72
12f	1.58	6.39
12g	1.59	10.21
12h	1.49	7.69
