# Supplementary material for: An amide to thioamide substitution improves the permeability and bioavailability of macrocyclic peptides
Source: Nat Commun. 2023 Sep 28;14:6050. doi: 10.1038/s41467-023-41748-y (PMC10539501; doi:10.1038/s41467-023-41748-y)
Supplement: Supplementary file 4 — Source Data [file 41467_2023_41748_MOESM4_ESM.zip › Source Data/Main text_source data/Fig2 Source Data.xlsx]

## Sheet: Fig2 b
Half-lives (min)
		10	10a	10b	10c	10d	10e	10f
	D-Leu1	15	170	5	115	22	46	1
	Leu2	91	110	1	165	22	36	700
	Leu3	197	720	35	320	27	191	790
	Tyr5	49	50.3	2	245	9	35	1080
	Leu6	470	800	119	232	16	650	720

## Sheet: Fig2 c
Half-lives (min)
		10	10a	10b	10c	10d	10e	10f
	D-Leu1	435	1155	240	370	700	10	10
	Leu2	2	20	10	8	20	2	500
	Leu3	> 1440	> 1440	1220	> 1440	> 1440	> 1440	196
	Tyr5	105	> 1440	89	170	> 1440	188	> 1440
	Leu6	> 1440	> 1440	> 1440	90	> 1440	> 1440	> 1440
% intact NH
		10	10a	10b	10c	10d	10e	10f
	D-Leu1
	Leu2
	Leu3	72	80		72	77	66
	Tyr5		80			51		67
	Leu6	90	89	79		66	70	52

## Sheet: Ramachandran plot
	10					10a					10e					10f
		f°	j°				f°	j°				f°	j°				f°	j°
D-Leu1_rMD		81	-106				76	-103				79.6	-90.1				98.4	-101.3
Leu2_rMD		-145	40				-142.5	27.9				-133.1	-6.2				-127.3	13
Leu3_rMD		-124	109				-125	111				-123.8	136.3				-133.8	146.6
D-Pro4_rMD		75	-95				61.1	-106				65.9	-113.3				52	-116.9
Tyr5_rMD		-102	-48				-132	14				-136.5	30.2				-130.9	35.2
Leu6_rMD		-93	120				-121	108				-142.1	103.5				-146.2	82.1
D-Leu1_fMD		102	-29				116	24				95.2	-77.8				127.1	-47.3
Leu2_fMD		-61	-54				-59	-57				-72.8	-44.6				-74.9	-47.6
Leu3_fMD		-145	160				-109	143				-117.7	145.9				-126	148.9
D-Pro4_fMD		35	-103				42.7	-120				53.1	-117.9				49.4	-120.1
Tyr5_fMD		-92	2				-108	22				-112.8	10.9				-108.3	18.5
Leu6_fMD		-105	-28				-80	-38				-105.7	23.1				-94.7	-30
