# Supplementary material for: An amide to thioamide substitution improves the permeability and bioavailability of macrocyclic peptides
Source: Nat Commun. 2023 Sep 28;14:6050. doi: 10.1038/s41467-023-41748-y (PMC10539501; doi:10.1038/s41467-023-41748-y)
Supplement: Supplementary file 4 — Source Data [file 41467_2023_41748_MOESM4_ESM.zip › Source Data/Main text_source data/Fig3 Source Data.xlsx]

## Sheet: Fig3 a
logD(h/e)
		set1	set2	set3	avg	sem
	10	0.43	0.52	0.43	0.46	0.033507
	10a	0.8	1.02	1.1	0.97	0.09
	10b	0.59	0.76	0.52	0.62	0.069515
	10c	0.75	0.73	0.7	0.72	0.014246
	10d	0.78	0.68	0.7	0.72	0.02853
	10e	0.86	0.98	0.96	0.94	0.043087
	10f	1.1	1.34	0.8	1.08	0.163036

## Sheet: Fig3 b
PAMPA logD(h/e) correlation
		logD(h/e)	Pe
	10	0.46	2.45
	10a	0.97	10.8
	10b	0.62	4.34
	10c	0.72	3.13
	10d	0.72	4.16
	10e	0.94	7.36
	10f	1.08	7.28

## Sheet: Fig3 c
Papp (cm/s)					Papp (cm/s)
A-B					A-B
	set 1	set 2	avg	sem		set 1	set 2	avg	sd
10	7.62e-07	7.67e-07	7.65e-07	4e-09		0.762	0.767	0.765	0.004
10a	3.141e-06	3.355e-06	3.25e-06	1.52e-07		3.141	3.355	3.25	0.152
10c	0	0	0	0		0	0	0	0
10e	2.064e-06	1.964e-06	2.01e-06	7e-08		2.064	1.964	2.01	0.07
10f	4.57e-06	1.447e-06	3.01e-06	2.208e-06		4.57	1.447	3.01	2.208
Propranolol	1.7278e-05	1.5867e-05	1.66e-05	9.98e-07		17.278	15.867	16.6	0.998
Atenolol	2.59e-07	5.24e-07	3.92e-07	1.87e-07		0.259	0.524	0.392	0.187
Digoxin	7.9e-07	6.52e-07	7.21e-07	9.7e-08		0.79	0.652	0.721	0.097
B-A					B-A
	set 1	set 2	avg	sem		set 1	set 2	avg	sd
10	1.252e-05	1.2376e-05	1.2448e-05	1.02e-07		12.52	12.376	12.448	0.102
10a	7.7369e-05	7.3331e-05	7.535e-05	2.855e-06		77.369	73.331	75.35	2.855
10c	4.459e-06	6.064e-06	5.2615e-06	1.13e-06		4.459	6.064	5.2615	1.13
10e	3.8559e-05	3.6716e-05	3.76375e-05	1.303e-06		38.559	36.716	37.6375	1.303
10f	3.9703e-05	4.3863e-05	4.1783e-05	2.942e-06		39.703	43.863	41.783	2.942
Propranolol	3.7567e-05	3.0651e-05	3.41e-05	4.89e-06		37.567	30.651	34.1	4.89
Atenolol	1.297e-06	1.414e-06	1.356e-06	8.3e-08		1.297	1.414	1.356	0.083
Digoxin	2.8531e-05	3.0428e-05	2.95e-05	1.342e-06		28.531	30.428	29.5	1.342
Papp (x 10^-6 cm/s)
A-B + Elacridar
	set 1	set 2	avg	sd
10	2.676	2.725	2.701	0.035
10a	12.275	13.763	13.019	1.052
10c	0	0	0	0
10e	6.313	5.951	6.132	0.256
10f	6.209	7.463	6.836	0.887
Digoxin	1.059	1.869	1.464	0.573
B-A + Elacridar
	set 1	set 2	avg	sd
10	5.192	5.065	5.128	0.09
10a	17.464	16.251	16.858	0.858
10c	0.658	0.498	0.578	0.114
10e	9.653	9.421	9.537	0.164
10f	7.892	9.835	8.863	1.374
Digoxin	6.325	6.082	6.203	0.172

## Sheet: Fig3 d
PAMPA Caco2 correlation
		Papp (x 10^-6 cm/s) AB+Elacridar	Pe(x 10^-6 cm/s)
	10	2.7	2.45
	10a	13.02	10.8
	10c	0	3.13
	10e	6.13	7.36
	10f	6.83	7.28
