# Supplementary material for: An amide to thioamide substitution improves the permeability and bioavailability of macrocyclic peptides
Source: Nat Commun. 2023 Sep 28;14:6050. doi: 10.1038/s41467-023-41748-y (PMC10539501; doi:10.1038/s41467-023-41748-y)
Supplement: Supplementary file 4 — Source Data [file 41467_2023_41748_MOESM4_ESM.zip › Source Data/Main text_source data/Fig4 Source Data.xlsx]

## Sheet: Fig4 a
Log D
	set1	set2	set3	Avg	SEM
10	0.3	0.21	0.42	0.31	0.0608276
10a	1.44	1.04	1.15	1.21	0.119304
10b	1.31	1.59	1.35	1.41667	0.0874325
10c	1.21	1.12	1.47	1.26667	0.105934
10d	1.08	1.38	1.27	1.24333	0.0876229
10e	1.63	1.33	1.4	1.45333	0.0906152
10f	1.64	1.32	1.63	1.53	0.10504
10g	1.08	0.96	1.02	1.01	0.04
10h	1.54	1.45	1.38	1.46	0.05
10i	1.24	1.05	1.04286	1.11	0.06
10j	1.06	0.98	0.9	0.98	0.05
10k	1.38	1.32	1.03	1.2	0.1

## Sheet: Fig4 b
Pe (x10^-6 cm/s)
	set1	set2	set3	Avg	SEM
10	2.14883	1.9	3.5	2.45	0.5
10a	8.08	12.5	11.8084	10.8	1.4
10b	4.83805	3.04695	5.13973	4.34	0.65
10c	2.91997	3.69131	2.78514	3.13	0.28
10d	2.03	5.97	4.7	4.16	1.2
10e	7.42949	6.35531	8.29133	7.36	0.56
10f	7.27152	9.85949	4.69896	7.28	1.49
10g	3.02	2.97	2.25	2.75	0.24
10h	10.56	10.5	6.17	9.07	1.45
10i	3.25	3.04	3.31	3.2	0.08
10j	4.89	4.79	4.09	4.59	0.3
10k	5.96	6.8	5.59	6.13	0.35

## Sheet: Fig4 c
Protein binding (%)
	set1	set2	set3	Avg	SEM
10	48.5683	34.6476	65	49	9
10a	95.28	54.7696	65.5677	72	12
10b	80.3062	55.1395	73	69	7
10c	82.2921	85.8544	60.6422	76	8
10d	99.0084	99.1039	92.1116	97	2
10e	100	95.3754	99.9929	99	2
10f	100	100	95	98	2
10g	66.3017	67.8913	61	65	1.70521
10h	71.919	66.4554	72	70	1.73177
10i	65.4992	66	54.4282	62	3.53553
10j	77.0401	83.0835	76	79	2.0217
10k	46.5897	46.5714	47	47	0.14

## Sheet: fig4 d
Half lives (SGF)
	set1	set2	set3	Avg	SEM
10	10	11	15	12	2
10a	36	40	50	42	4
10b	19	11	21	17	3
10c	18	24	18	20	2
10d	19	24	29	24	3
10e	259	173	260	230	29
10f	74	86	74	78	4
10g	15	30	14	19.5	5
10h	52	48	90	65.5	13
10i	19	19	15	17.5	1
10j	18	22	26	22	2
10k	72	104	140	105	20

## Sheet: Fig4 e
Half lives (SIF)
	set1	set2	set3	Avg	SEM
10	16	11	21	15.6	3.4
10a	130	168	143	147	11
10b	118	71	100	96	14
10c	43	18	42	33.5	8
10d	78	85	80	81	2
10e	213	296	212	240.5	27.5
10f	184	94	108	127.5	26.5
10g	30	12	18	19.75	5.48008
10h	76	42.2857	54	56.1429	9.79848
10i	120	96	114	110	7.07107
10j	43	23.4286	38	35.2143	5.50533
10k	100	83.7143	95	92.8571	5.05076

## Sheet: Fig4 f
Intrinsic clearance (CLint)
	set1	set2	set3	Avg	SEM
10	300	186	188	225	38
10a	27	32	30	29.5	1.5
10b	72	80	67	73	4
10c	145	90	84	106.5	19.5
10d	46	49	46	47	1
10e	63	51	55	56.5	3.5
10f	32	37	30	33	2
10g	91	79.2	78	83.4608	4.26076
10h	46.2	55	45	48.7667	2.56667
10i	137	93	108	112.5	13.5
10j	51.3333	42	53	48.7667	2.56667
10k	197.25	104	132	144.375	28.875
CsA	31	36	52	40	5.5
