# Supplementary material for: An amide to thioamide substitution improves the permeability and bioavailability of macrocyclic peptides
Source: Nat Commun. 2023 Sep 28;14:6050. doi: 10.1038/s41467-023-41748-y (PMC10539501; doi:10.1038/s41467-023-41748-y)
Supplement: Supplementary file 4 — Source Data [file 41467_2023_41748_MOESM4_ESM.zip › Source Data/Main text_source data/Fig5 Source Data.xlsx]

## Sheet: Fig5 a
10
Time (h)	Set 1	Set 2	Set 3	Mean	SEM
0.08	1.806	4.266	3.68	3.25067	0.741877
0.25	1.836	5.204	2.558	3.19933	1.02377
0.5	0	0	2.046	0.682	0.682
1	0	0	0	0	0
2	0	0	0	0	0
3	0	0	0	0	0
6	0	0	0	0	0
8	0	0	0	0	0
24	0	0	0	0	0
10a
Time (h)	Set 1	Set 2	Set 3	Mean	SEM
0.08	6.621	16.947	8.565	10.711	3.1681
0.25	15.357	16.075	13.6533	15.0284	0.718128
0.5	9.697	5.628	7.1	7.475	1.18949
1	8.493	2.446	4.243	5.06067	1.79285
2	8.986	2.651	3.233	4.95667	2.02166
3	8.48	0	0.6012	3.02707	2.73198
6	6.022	0	0.245	2.089	1.96777
8	5.614	0	0.114	1.90933	1.85263
24	0	0	0	0	0
10e
Time (h)	Set 1	Set 2	Set 3	Mean	SEM
0.08	8.006	20.77	9.58	12.7853	4.01811
0.25	33.643	35.81	36.07	35.1743	0.769337
0.5	47.417	30.68	17.77	31.9557	8.58209
1	68.684	18.66	13.02	33.4547	17.6898
2	69.757	9.87	10.6	30.0757	19.8418
3	65.026	7.46	25.23	32.572	17.0185
6	42.133	21.29	18.19	27.2043	7.51779
8	29.959	14.46	29.86	24.7597	5.14991
24	0	1.19	2.99	1.39333	0.869106
10f
Time (h)	Set 1	Set 2	Set 3	Mean	SEM
0.08	50.946	29.535	21.7	34.0603	8.74054
0.25	75.369	26.294	80.2	60.621	17.2201
0.5	40.365	25.526	36.1	33.997	4.41082
1	43.93	15.519	27.7	29.0497	8.22927
2	42.687	14.284	7.51	21.4937	10.7756
3	24.275	9.498	5.39	13.0543	5.7343
6	18.335	2.915	1.34	7.53	5.4216
8	2.639	0	2.03	1.55633	0.797778
24	0	0	0	0	0

## Sheet: Fig5 b
10a
Time (h)	Set 1	Set 2	Set 3	Mean	SEM
0.08	6.621	16.947	8.565	10.711	3.1681
0.25	15.357	16.075	13.6533	15.0284	0.718128
0.5	9.697	5.628	7.1	7.475	1.18949
1	8.493	2.446	4.243	5.06067	1.79285
2	8.986	2.651	3.233	4.95667	2.02166
3	8.48	0	0.6012	3.02707	2.73198
6	6.022	0	0.245	2.089	1.96777
8	5.614	0	0.114	1.90933	1.85263
24	0	0	0	0	0
10h
Time (h)	Set 1	Set 2	Set 3	Mean	SEM
0.08	2.75	0	2.25	1.66667	0.845741
0.25	12.97	13.15	4.44	10.1867	2.8738
0.5	15.28	10.25	5.08	10.18	4.16413
1	6.12	16.89	6.95	9.98667	3.45997
2	11.27	16.97	4.5	10.9133	3.60419
3	3.18	2.76	3.71	3.21667	0.274853
6	0	0	0	0	0
8	0	0	0	0	0
24	0	0	0	0	0
10e
Time (h)	Set 1	Set 2	Set 3	Mean	SEM
0.08	8.006	20.77	9.58	12.7853	4.01811
0.25	33.643	35.81	36.07	35.1743	0.769337
0.5	47.417	30.68	17.77	31.9557	8.58209
1	56	37	7.56	33.5	14.1
2	58.92	9.65	21.87	30.0757	14.8
3	59.03	7.46	25.23	30.6	15.1
6	42.133	21.29	18.19	27.2043	7.51779
8	29.959	14.46	29.86	24.7597	5.14991
24	0	1.19	2.99	1.39333	0.869106
10k
Time (h)	Set 1	Set 2	Set 3	Mean	SEM
0.08	56.13	59.5	39.78	51.6533	6.1468
0.25	43.11	39.22	52.63	44.9867	3.98323
0.5	25.83	27.09	36.62	29.8467	3.40614
1	12.28	16.48	14.17	14.31	1.21445
2	29.04	18.38	17.75	21.7233	3.66285
3	14.06	40.39	25.44	26.63	7.62407
6	13.61	27.37	34.24	25.0733	6.06507
8	6.68	10.45	20.14	12.4233	4.00888
24	4.76	8.08	15.09	9.31	3.04477
