# Supplementary material for: An amide to thioamide substitution improves the permeability and bioavailability of macrocyclic peptides
Source: Nat Commun. 2023 Sep 28;14:6050. doi: 10.1038/s41467-023-41748-y (PMC10539501; doi:10.1038/s41467-023-41748-y)
Supplement: Supplementary file 4 — Source Data [file 41467_2023_41748_MOESM4_ESM.zip › Source Data/Main text_source data/Fig6 Source Data.xlsx]

## Sheet: Fig6 b
logD(h/e)
	set1	set2	set3	avg	sem
13	-1.4	-1.38	-1.51	-1.43	0.041083
13a	-0.96	-0.9	-0.96	-0.94	0.020128
13b	-0.79	-0.83	-0.86	-0.826667	0.017549
13c	-1.16	-1.12	-1.25	-1.17667	0.040695
13d	-0.93	-0.92	-0.96	-0.936667	0.007347
13e	-1.14	-1.2	-1.14	-1.16	0.018308
13f	-0.84	-0.99	-0.9	-0.91	0.043952

## Sheet: Fig6 c
Pe (x10^-6 cm/s)
		set1	set2	set3	Pe (cm/s)	sem
	13	0.50795	1.88795	1.62125	1.33905	0.422622
	13a	2.144	2.62	2.58	2.448	0.152438
	13b	3.42	2.92	2.42	2.92	0.288675
	13c	0.83	0.64	1.41	0.96	0.231589
	13d	2.5	2.2	2.17	2.29	0.105357
	13e	1.02	1.42	3.31	1.91667	0.706171
	13f	1.49	1.5	1.54	1.51	0.02
	Propranolol	7.81	8.167	8.156	8.04	0.12
