# Supplementary material for: An amide to thioamide substitution improves the permeability and bioavailability of macrocyclic peptides
Source: Nat Commun. 2023 Sep 28;14:6050. doi: 10.1038/s41467-023-41748-y (PMC10539501; doi:10.1038/s41467-023-41748-y)
Supplement: Supplementary file 4 — Source Data [file 41467_2023_41748_MOESM4_ESM.zip › Source Data/Main text_source data/Fig7 Source Data.xlsx]

## Sheet: Fig7 a
plasma half-lives
	set1	set2	set3	mean	sem
13	15.47	11.02	16	14.1633	1.5791
13a	23.86	41.87	36.12	33.95	5.31105
13b	40	18	38	32	7.02
13c	32	28	40	33	3.53
13d	39	40	48	42	2.84
13e	35	23	35	31	4
13f	14.88	17.8	15	15.8933	0.953962

## Sheet: Fig7 b
%bound
	set1	set2	set3	Avg	SEM
13	79.4356	70.1376	77.8354	75.8029	2.87004
13a	91.2765	89.3976	87.5642	89.4128	1.07168
13b	87.1829	86.8833	84.79	86.2854	0.752706
13c	83.3346	75.0529	77.7301	78.7059	2.43998
13d	91.6468	91.1773	84.3672	89.0637	2.3522
13e	93.8413	90.5905	88.0726	90.8348	1.66976
13f	96.9264	92.8603	95.8431	95.2099	1.21571

## Sheet: Fig7 d
	13		13a		13b		13d		13e
Time (h)	Mean	SEM	Mean	SEM	Mean	SEM	Mean	SEM	Mean	SEM
0	0	0	0	0	0	0	0	0	0	0
0.25	183	9.49	139	7.08	70	10.69	94	3.37	42.2	4.02
0.5	195	20.24	146	20.46	72	15.3	92	9.73	38.1	8.73
1	128	26.92	107	12.4	44	16.74	77	9.46	57.03	5.46
2	8	2.31	40	3.73	29	3.49	17	4.45	38.53	4.48
3	1	1.14	14	2.22	8	0.68	6	1.33	11.12	1.33
4	0	0	4	0.63	0	0	4	0.75	3.74	2.31
6	0	0	1	0.68	0	0	3	1.31	0.34	1.14
8	0	0	0	0	0	0	0	0	0	0
2-8h
	13		13a		13b		13d		13e
Time (h)	Mean	SEM	Mean	SEM	Mean	SEM	Mean	SEM	Mean	SEM
2	8	2.31	40	3.73	29	3.49	17	4.45	38.53	4.48
3	1	1.14	14	2.22	8	0.68	6	1.33	11.12	1.33
4	0	0	4	0.63	0	0	4	0.75	3.74	2.31
6	0	0	1	0.68	0	0	3	1.31	0.34	1.14
8	0	0	0	0	0	0	0	0	0	0

## Sheet: Fig7 e
	PBS		13		13a		13b		13d		13e
Time (h)	Mean	SEM	Mean	SEM	Mean	SEM	Mean	SEM	Mean	SEM	Mean	SEM
1	34.6087	5.09808	12.55	0.1126	41.7	0.4	12.0476	0.85094	15.8285	0.05249	15.4454	0
3	48.5716	3.96207	20.9	2.39987	42.8	9.7	13.7063	0.59621	27.2172	1.71497	17.4667	0
5	54.1727	1.50423	20.6	0.36537	49.4	8.8	17.6322	0.08081	14.976	1.16497	17.3224	1.16488
24	46.9548	3.5596	24.65	1.9424	46.8	13.7	22.3336	1.90393	21.7416	1.14196	15.2087	1.16496
26	40.7398	7.61773	26.2	2.85351	52.7	4.3	8.48084	1.34974	16.3503	0.3367	24.5287	1.16496
28	47.5183	0.75709	30.15	9.45096	48.7	6.2	29.5639	0.61026	22.4263	0.77657	22.8836	1.22321
48	45.2779	4.79908	45.8	2.89673	44.2	3.6	33.2499	6.4252	25.3621	3.97307	34.8479	2.33225

## Sheet: Fig7 f
AUC (ng h ml-1)
0_48
	set1	set2	set3	mean	sem
PBS	1867	2350	2449	2222	179
13	946	1584	1584	1371.33	212.667
13a	2231	2246	2344	2273.67	35.4323
13b	1080	1082	1240	1134	53.0031
13d	908	1115	940	987.667	64.3333
13e	1024	1040	1062	1042	11.0151

## Sheet: Fig7 h
AUC (ng h ml-1)
24_48
	set1	set2	set3	mean	sem
PBS	856	1027.83	1078	987.275	67.2168
13	438	1053	959	816.667	191.268
13a	1130	1244	1190	1188	32.9242
13b	668	568	768	668	57.735
13d	456	588	501.852	515.284	38.6924
13e	674	566	633	624.333	31.4766

## Sheet: Fig 7 g
AUC (ng h ml-1)
0_24
	set1	set2	set3	mean	sem
PBS	1024.5	1095.17	1317.51	1145.73	88.2807
13	500.683	530.911	480.911	504.168	14.5386
13a	1024.23	1054.11	1176.1	1084.82	46.4528
13b	412	422.8	472	435.6	18.4651
13d	470.296	390.963	438.148	433.136	23.0383
13e	341.111	411.222	379	377.111	20.2614
