# Supplementary material for: An amide to thioamide substitution improves the permeability and bioavailability of macrocyclic peptides
Source: Nat Commun. 2023 Sep 28;14:6050. doi: 10.1038/s41467-023-41748-y (PMC10539501; doi:10.1038/s41467-023-41748-y)
Supplement: Supplementary file 4 — Source Data [file 41467_2023_41748_MOESM4_ESM.zip › Source Data/SI_source data/Supplementary Fig 10_Source Data.xlsx]

## Sheet: 10a
fMD_DMSO-d6
10
	D-Leu1			Leu2			Leu3			D-Pro4			Tyr5			Leu6
	f°	j°		f°	j°		f°	j°		f°	j°		f°	j°		f°	j°
	110.338	-69.3879		-66.8073	-31.1739		-134.348	82.9823		61.933	-114.057		-51.3542	-33.3203		-75.2589	-24.0429
	124.097	-41.6985		-72.0157	-47.5177		-117.07	158.605		44.2009	-119.166		-101.288	8.73512		-68.9703	-49.0994
	115.652	-46.8595		-74.1146	-59.05		-130.408	159.198		44.2557	-113.631		-97.9938	6.31496		-84.047	-30.0088
	109.213	-46.011		-56.3473	-39.2427		-147.227	140.579		44.966	-117.449		-91.1403	-5.23556		-81.8362	-29.6786
	83.656	-27.365		-65.8607	-40.0165		-172.985	155.688		56.0876	-111.463		-100.656	-24.3202		-67.2091	-23.6592
	95.8538	-38.5032		-69.8312	-61.3347		-135.354	150.631		35.0995	-122.539		-69.9661	-13.6068		-80.5842	-20.3971
	109.748	-47.8549		-67.1966	-41.9354		-144.009	144.63		46.6211	-118.625		-95.3086	-1.27684		-71.2414	-27.1111
	149.626	-119.519		-71.8335	-46.789		-63.9453	120.358		48.2013	-107.136		-125.644	13.7745		-80.8501	-30.1455
	56.2079	-109.96		-76.8376	-42.6621		-91.2423	123.488		69.3674	-122.642		-125.982	28.7356		-98.8524	77.3555
	55.2251	-116.052		-68.0325	-32.8911		-99.1627	100.265		61.6704	-105.884		-107.296	-18.1716		-84.9863	84.3021
	127.293	-35.956		-75.3029	-57.6895		-120.092	155.528		27.2818	-115.527		-86.8682	10.9774		-105.004	-35.7878
	90.7242	-91.8504		-72.7824	-35.2831		-121.028	122.474		66.7107	-119.007		-109.224	9.78027		-116.475	56.8449
	100.231	-61.7902		-62.2182	-22.0841		-170.837	139.165		45.0302	-118.808		-107.463	8.26133		-101.324	12.2847
	78.2292	-110.84		-68.8186	-64.3226		-94.1514	145.832		37.3217	-129.786		-103.047	29.6893		-136.867	65.085
	75.3869	-88.0359		-73.3937	-44.4751		-128.173	144.243		46.6864	-130.685		-64.9172	-30.4459		-100.883	71.0771
	71.0015	-88.7902		-43.3206	-38.5535		-135.076	136.42		62.3181	-106.691		-128.241	27.6125		-109.416	15.9963
	70.8826	-117.342		-83.8643	-36.4244		-99.5817	147.968		49.3499	-134.421		-105.364	10.7284		-103.451	83.3145
	116.397	-67.7122		-54.791	-66.2772		-109.649	124.224		39.0627	-115.595		-83.4709	2.21922		-73.7769	-33.5275
	100.838	-42.4974		-66.223	-41.2987		-142.377	136.889		49.893	-130.654		-63.9815	-33.7864		-62.4113	-23.1509
	126.404	-71.0956		-69.3351	-30.1569		-129.764	163.639		22.6499	-124.835		-76.0326	-10.5247		-81.8212	-27.7993
	137.255	-37.061		-77.2834	-21.2238		-154.902	159.775		42.5151	-119.736		-114.534	19.4441		-104.194	-37.2047
	77.1523	-76.5213		-86.8888	-44.5345		-102.204	133.318		42.2878	-119.046		-86.4631	-16.0525		-85.4365	53.895
	105.5	-28.5003		-73.499	-37.1853		-151.809	154.025		45.9135	-124.011		-85.1097	-5.21767		-90.1966	-25.1493
	93.6508	-61.3716		-56.7439	-47.9209		-156.303	166.405		44.5833	-116.165		-98.2311	-8.8896		-82.962	-1.55767
	107.301	-41.0726		-70.9582	-33.4939		-134.796	166.57		45.5176	-122.216		-108.984	21.6447		-103.912	-29.742
	158.198	-82.9017		-53.2801	-42.2978		-111.157	127.436		54.5033	-113.526		-105.942	-3.3236		-75.442	-28.9713
	80.9492	-44.7755		-82.1064	-47.0782		-118.562	131.688		49.8511	-114.411		-77.4747	-18.3164		-62.7274	-18.1477
	104.047	-66.4879		-58.3604	-43.4331		-149.867	125.597		60.3787	-126.934		-87.4733	-6.84922		-68.6073	-23.9811
	84.4996	-50.5191		-70.6179	-63.3077		-111.978	133.353		30.7559	-118.285		-69.9099	-4.0803		-82.5452	-15.3106
	99.2426	-42.7487		-76.9518	-19.9867		-171.85	122.628		35.2712	-123.813		-82.4616	6.28996		-106.098	-3.2748
	107.416	-31.5464		-62.0021	-45.7315		-165.075	158.731		45.748	-141.268		-86.4645	7.5155		-80.3041	-34.152
	85.7486	-79.4055		-51.2874	-65.9454		-97.0288	142.709		36.2945	-110.958		-104.661	17.5841		-107.608	19.1176
	68.8	-35.542		-74.1719	-53.35		-137.016	147.333		56.8676	-121.525		-95.7013	8.90915		-97.8952	-0.48562
	103.967	-51.537		-58.5435	-45.3433		-151.049	154.387		46.4385	-120.054		-56.1839	-45.6394		-83.1913	-15.5314
	103.626	-49.1343		-79.1321	-48.0199		-124.798	157.504		53.7496	-112.587		-111.628	-13.5143		-64.9376	-17.877
	46.7284	-102.992		-69.6029	-68.754		-97.8186	159.038		56.2345	-116.182		-106.606	-16.4424		-112.944	120.874
	89.4423	-26.7046		-79.9044	-54.9479		-113.818	169.349		43.1444	-119.43		-103.283	16.3475		-101.302	-20.9135
	76.2338	-76.8772		-71.2565	-28.5276		-153.304	158.43		38.4031	-133.395		-92.0325	2.63712		-116.363	55.3082
	97.3305	-86.5899		-66.1164	-37.9495		-108.204	96.9875		63.2186	-108.105		-77.3031	-25.3252		-82.3808	-0.62193
	116.703	-76.042		-60.7347	-38.1295		-122.229	150.756		32.1555	-118.806		-80.8421	-8.90732		-93.3819	-15.8376
	77.5399	-61.2147		-65.1407	-28.5179		-141.337	120.78		60.8789	-134.246		-88.7061	3.99431		-80.6088	-0.50258
	156.248	-79.0547		-63.814	-74.3412		-76.05	143.032		45.2145	-114.532		-102.272	-3.83879		-76.2262	-29.6821
	86.2066	-86.7982		-90.2056	-54.9317		-85.88	144.827		49.8064	-114.99		-117.878	6.81865		-101.225	51.6825
	104.405	-54.0252		-68.2089	-44.5021		-127.451	91.0757		63.7067	-125.134		-54.8573	-31.3414		-68.1212	-24.0909
	92.0397	-53.442		-61.3485	-52.0359		-127.642	174.836		46.9138	-134.646		-79.7379	-23.7195		-47.8467	-29.4771
	97.1831	-39.8375		-92.8955	-64.1122		-98.8262	124.197		58.9228	-114.98		-89.0079	-15.4534		-84.0057	3.31987
	91.6207	-21.2775		-70.073	-44.6514		-176.553	134.983		74.7147	-123.817		-105.528	11.6991		-84.101	-30.4814
	77.6292	-142.616		-57.4379	-56.8807		-56.4484	131.008		39.4693	-122.587		-114.914	34.2071		-128.152	70.2068
	131.206	-31.1448		-49.7732	-39.9007		-159.178	138.347		46.9761	-116.286		-67.8281	-17.6815		-88.6878	-61.3185
	97.1021	-52.1277		-42.9583	-45.7024		-158.258	148.433		56.495	-111.813		-86.5826	-4.53736		-104.175	-19.319
	99.8876	14.1499		-135.756	-53.2052		-110.383	163.929		39.9504	-126.692		-83.8475	-20.1936		-52.9813	-35.1856
	147.046	-75.9079		-71.8137	-33.1391		-117.948	122.749		44.889	-127.002		-85.3577	-1.71497		-84.9347	-23.0426
	177.975	-131.317		-62.9931	-38.2988		-95.943	161.194		52.5997	-125.691		-127.385	33.0738		-128.991	-32.1163
	100.876	-35.9189		-60.3713	-66.9676		-133.329	154.515		44.1662	-116.503		-92.3886	-1.86362		-71.0154	-36.0536
	100.326	8.0427		-107.163	-36.114		-158.945	148.052		54.3231	-126.92		-94.2464	-11.073		-65.3325	-30.3412
	80.1013	-101.456		-89.8661	-26.6676		-115.174	112.621		49.348	-123.332		-59.9197	-31.225		-103.542	85.4531
	122.749	-53.4362		-65.3241	-49.2482		-119.805	162.265		42.0168	-114.853		-104.305	0.080564		-77.5022	-31.0454
	135.796	-45.123		-67.5339	-50.5244		-117.255	149.279		43.0305	-129.383		-103.428	47.944		-116.404	-48.4818
	110.782	-57.3302		-52.0447	-58.5648		-126.223	156.368		50.0001	-133.735		-90.504	2.8211		-84.6548	-21.0617
	94.3579	-49.3462		-79.4628	-53.7543		-126.716	149.471		57.9072	-129.767		-94.0312	10.548		-100.618	1.76918
	101.32	-66.4323		-62.8581	-39.3486		-140.396	134.872		54.0717	-109.403		-115.54	0.715557		-88.0067	2.05572
	84.0758	-71.7178		-70.5542	-82.9521		-81.1415	126.362		49.6067	-109.564		-96.8553	6.3632		-92.8727	12.9277
	85.6806	-117.658		-55.8756	-53.8157		-77.3218	126.68		41.1753	-117.942		-80.4976	-6.72867		-133.733	61.1481
	95.2315	-59.4634		-67.5026	-35.7391		-162.892	153.287		62.3184	-142.842		-83.8899	5.2884		-89.0395	-9.39164
	82.0072	-1.3605		-98.3656	-50.7899		-142.641	148.548		48.1547	-124.624		-87.5843	-2.16		-76.2393	-22.6691
	59.851	-83.1766		-97.5361	-31.6733		-105.873	100.711		53.0187	-125.114		-70.5774	-33.7546		-81.4966	82.9963
	84.1373	-112.417		-63.4431	-48.5098		-107.383	165.814		28.7954	-121.204		-94.8888	-15.7141		-86.8466	80.0243
	91.3281	-65.1975		-74.2549	-61.0372		-99.6928	106.153		51.7495	-116.175		-84.3393	-6.16853		-77.4513	8.02954
	99.0314	-71.4069		-70.3375	-59.9144		-103.136	119.378		37.8524	-118.352		-85.6526	-3.5502		-76.9207	0.235195
	96.2191	-70.2494		-41.5974	-44.0204		-143.818	142.537		37.3626	-124.08		-54.845	-27.3479		-90.2253	-5.45895
	52.7355	-94.0615		-98.8001	-15.1075		-105.483	94.8605		58.702	-114.329		-88.6102	-31.0044		-74.3684	93.0164
	87.2549	-66.8663		-56.0028	-46.9716		-137.683	157.535		38.5159	-122.144		-89.612	1.85549		-105.583	3.06859
	115.294	-56.8822		-53.2328	-30.7145		-164.614	161.326		59.3031	-118.023		-107.752	-5.00505		-81.9901	-24.9119
	97.9932	-50.4112		-73.9657	-55.1699		-114.355	117.238		48.9916	-128.211		-60.4138	-23.8894		-67.2792	-15.1173
	109.682	-60.7778		-72.0397	-52.0196		-117.688	137.312		44.3884	-112.485		-90.7918	-6.74708		-85.8067	-17.0369
	67.592	14.571		-101.329	-63.3078		-132.386	156.306		45.9391	-113.77		-85.6519	-26.7146		-75.7724	-19.8217
	90.5212	-86.0668		-83.407	-63.2515		-75.1706	130.771		49.7178	-120.595		-89.77	-11.2649		-103.168	58.0486
	95.9151	-58.5636		-65.8335	-67.7423		-94.6599	139.826		45.0831	-124.294		-77.6034	-16.8808		-70.7028	-10.7384
	124.398	-31.915		-73.9176	-56.5698		-129.549	168.743		44.7009	-135.801		-73.1221	-18.5843		-80.7425	-36.8788
	56.8839	-128.125		-80.7785	-4.8568		-101.454	94.1856		55.8124	-125.317		-63.0704	-46.9844		-66.833	91.01
	55.9423	-104.15		-93.9967	-7.89374		-120.6	101.597		57.7676	-108.862		-83.2166	-43.52		-77.7874	99.1985
	99.8171	-24.3824		-81.9652	-35.4314		-165.987	153.866		49.5788	-120.945		-82.1115	-26.0035		-63.262	-34.4342
	87.6376	-67.1363		-68.9203	-60.3142		-116.005	143.119		47.6691	-111.951		-96.4057	-6.8439		-92.4658	28.5858
	137.506	-58.1941		-80.1395	-54.4787		-112.982	119.892		50.8404	-125.358		-77.0871	-20.3147		-61.0372	-32.4373
	116.971	-62.7958		-61.3636	-27.6679		-152.582	145.097		32.4787	-111.184		-86.9216	-13.283		-73.7031	-29.9975
	85.0952	-54		-45.4115	-47.16		-157.218	140.634		45.6806	-127.835		-73.7027	-1.89842		-90.6426	-18.8666
	113.642	-49.595		-70.1498	-40.183		-131.354	158.448		50.6173	-131.025		-92.8629	-6.84328		-69.8044	-30.5192
	72.0447	-98.4094		-53.1961	-29.4126		-127.46	100.931		57.0807	-110.716		-87.3532	-14.8115		-85.8788	24.3749
	71.8542	-77.565		-101.006	-62.8776		-75.7784	128.285		51.8253	-132.332		-73.4806	-33.6536		-79.3595	76.3402
	85.5863	-74.333		-54.4339	-49.8669		-126.701	138.985		59.0178	-123.874		-92.7364	-6.46984		-106.979	20.772
	113.218	-12.4261		-96.045	-29.7286		-148.474	166.583		54.0198	-131.098		-101.684	-7.3327		-85.371	-23.7011
	98.122	-45.9823		-80.6992	-40.5617		-131.086	135.798		52.7902	-138.981		-70.1314	-2.67526		-106.045	13.5185
	104.591	-64.3008		-51.8144	-32.7839		-148.984	145.774		39.2991	-98.3161		-104.146	-19.5748		-90.2573	-9.91243
	127.028	-56.5663		-62.0865	-41.223		-137.37	150.296		38.5733	-120.28		-88.6043	10.0986		-102.838	-42.4919
	88.6977	-35.0766		-69.2833	-49.7066		-135.866	115.512		57.3445	-116.368		-69.7577	-31.9832		-62.1375	-20.8763
	61.8101	-113.054		-61.7917	-28.9739		-106.597	119.85		51.396	-117.886		-81.6444	-40.0984		-77.7943	76.6308
	75.1507	-135.976		-56.9758	-37.8377		-90.5392	103.654		52.4691	-113.21		-80.2849	-40.1448		-74.7555	94.8293
	103.419	-51.9527		-57.6735	-70.2709		-117.568	132.201		50.4723	-141.603		-74.4535	-4.75981		-72.171	-16.6575
	137.879	-62.1636		-54.1189	-58.7673		-121.444	117.798		39.7139	-101.073		-64.8443	-40.4361		-58.9342	-51.3454
	105.571	-53.1549		-62.6068	-47.5872		-140.998	144.62		50.1738	-121.396		-94.9595	-3.92904		-68.7921	-29.9303
	63.1448	-85.1177		-98.4322	-19.6266		-140.238	130.889		45.3096	-117.614		-90.3309	-21.9975		-89.103	71.6373
	60.7439	-95.7311		-100.865	-27.1157		-106.756	152.081		55.3708	-135.231		-95.5988	18.2628		-115.551	81.7337
	116.952	-33.51		-63.384	-30.8497		-172.643	154.755		45.2539	-110.581		-109.674	-11.7792		-73.1227	-27.635
	96.4742	-61.2745		-51.0904	-51.2903		-143.996	155.423		43.094	-118.251		-88.0274	1.03085		-99.01	-6.60833
	154.226	-72.6082		-65.6688	-42.8761		-120.653	154.592		56.4756	-124.21		-121.3	10.0671		-71.5064	-32.7595
	110.468	-54.0656		-50.634	-45.3441		-139.884	164.366		43.2361	-111.457		-117.667	1.02162		-74.4928	-28.3789
	108.255	-24.4916		-95.2873	-41.062		-128.96	147.066		53.1235	-120.025		-98.2398	-7.38423		-75.912	-29.774
	100.156	-65.6959		-53.4336	-31.2075		-160.6	163.024		33.2372	-127.144		-94.4778	9.99166		-88.0703	-5.95976
	164.762	-86.2011		-56.6726	-43.2727		-111.567	132.414		47.3085	-116.939		-86.2084	-5.46469		-102.07	-38.7841
	68.7746	-126.64		-68.9134	-40.2432		-110.41	129.065		52.5677	-134.729		-83.3887	-37.1781		-74.471	93.4398
	105.112	-39.9838		-79.0982	-60.3224		-95.9212	166.833		40.4264	-118.836		-114.218	20.0993		-78.1482	-25.7054
	76.7959	-95.4424		-97.7729	0.582028		-125.913	108.61		52.2161	-114.742		-107.929	13.855		-107.392	70.0714
	160.738	-70.7298		-80.6988	-67.0124		-64.016	147.14		30.5821	-118.628		-113.11	36.1701		-94.6746	-41.2651
	139.479	-65.9345		-66.011	-62.2043		-79.9693	109.59		40.9697	-114.094		-72.773	-31.7143		-83.6877	-16.7326
	107.439	-66.2232		-79.6405	-31.5211		-125.368	117.467		35.4185	-119.233		-46.1968	-43.9895		-89.6413	5.2079
	104.927	-35.157		-84.1012	-69.3678		-112.037	125.423		49.5306	-133.882		-82.748	6.80849		-73.6052	-26.8502
	121.181	-19.05		-76.8385	-44.1781		-148.493	157.239		44.5174	-116.192		-76.697	-38.8392		-63.3726	-47.9596
	81.0136	-80.8363		-131.76	-53.4991		-77.511	125.313		37.5388	-123.58		-53.9664	-65.1631		-87.1062	115.43
	101.14	-71.4933		-63.239	-44.8828		-112.744	105.468		51.0252	-116.022		-58.8087	-43.8455		-78.6256	4.31524
	92.1148	-46.7215		-94.235	-22.6025		-142.389	77.8229		66.5701	-108.967		-69.8999	-15.6703		-89.4407	-4.35239
	91.3	-102.219		-88.5445	-35.9021		-105.381	143.001		43.7873	-117.95		-117.057	40.1869		-131.848	43.455
	111.088	-79.087		-71.373	-46.7841		-118.305	168.549		31.9008	-132.346		-90.0114	-6.04884		-75.7383	2.9122
	123.485	-119.769		-58.6006	-40.596		-101.873	102.363		61.0573	-116.742		-93.4341	-7.374		-74.5117	-8.75627
	112.394	-107.59		-64.6587	-27.1825		-106.793	148.49		45.1632	-128.87		-104.381	8.75782		-83.8457	10.8984
	88.5185	-40.9778		-67.0774	-62.4832		-121.313	86.0541		71.1225	-123.453		-72.6345	-4.59676		-80.5366	-17.9841
	62.7472	-96.6359		-88.6478	-44.5119		-92.6852	115.516		53.5883	-127.217		-73.5326	-24.6904		-86.5951	76.5025
	83.8155	-59.0395		-56.1953	-54.9958		-141.84	147.401		56.654	-132.049		-95.9046	-6.95573		-78.0281	14.0573
	107.848	-27.0951		-63.7638	-47.8109		-146.325	161.421		47.3914	-126.489		-89.0719	4.25786		-76.5335	-53.7619
	162.267	-97.5709		-95.2771	-14.7935		-125.188	151.646		49.1448	-139.332		-111.579	12.6415		-84.7315	-26.1033
	97.052	-69.724		-68.3825	-74.2907		-67.5892	123.493		31.284	-112.317		-95.5718	3.9021		-89.7933	12.8916
	111.865	-66.2237		-72.2569	-42.0858		-132.541	152.362		39.4911	-120.136		-105.272	-2.19857		-94.4206	6.07741
	93.7122	-75.5827		-66.4149	-36.5558		-147.628	156.835		56.9096	-127.603		-105.765	16.0667		-97.8806	-2.85245
	135.03	-59.3185		-58.7325	-74.545		-100.256	156.544		39.3838	-113.712		-121.899	27.4422		-106.719	-32.6124
	53.962	-91.2033		-85.0066	-37.2396		-94.302	97.4495		45.4858	-114.654		-85.7149	-13.0996		-97.504	76.655
	102.986	-25.4694		-70.0371	-68.229		-132.911	152.438		50.1648	-122.442		-90.8722	-2.89931		-79.1068	-34.0289
	151.359	-56.52		-77.7721	-56.124		-89.2631	140.357		39.1514	-115.36		-111.862	3.73886		-75.9297	-28.7828
	83.0577	-75.5606		-112.89	-63.6811		-75.7826	156.47		44.7691	-114.894		-134.057	36.108		-131.197	59.4692
	106.02	-47.3602		-59.5413	-54.5258		-151.038	162.936		53.7255	-120.439		-96.7398	-0.56684		-91.8576	-17.7267
	108.913	-39.6601		-61.8761	-55.7375		-150.597	157.248		65.9078	-112.65		-103.797	-0.89137		-101.971	-21.0619
	145.005	-63.2157		-64.9775	-32.6377		-142.893	151.284		48.0578	-101.282		-118.553	0.580762		-81.7066	-48.3986
	123.51	-17.9828		-81.4512	-63.6421		-124.74	127.33		71.751	-119.719		-107.808	-15.3247		-57.6636	-46.2758
	115.719	-33.0974		-58.3191	-53.4079		-139.825	170.252		48.393	-113.803		-114.278	-1.34802		-80.5027	-46.629
	109.21	23.2522		-162.207	-62.2769		-120.03	148.504		57.3952	-120.083		-116.593	3.525		-76.2125	-21.4757
	113.519	-50.1964		-66.5174	-64.0845		-117.09	170.189		45.2345	-124.55		-117.963	34.3172		-79.6003	-30.857
	110.664	-46.6489		-62.6705	-41.8791		-143.846	148.147		65.4286	-136.189		-87.8118	-11.3302		-57.6602	-36.6438
	75.2868	-47.081		-62.111	-42.3732		-159.338	136.837		62.4191	-120.001		-122.926	15.1276		-86.4482	6.82344
	98.5575	-60.8082		-60.5035	-46.5109		-127.344	94.3192		52.6253	-115.049		-53.3711	-33.733		-76.2601	-10.2431
	99.954	-47.5296		-62.0106	-53.0199		-139.527	136.18		49.6483	-127.177		-81.7288	7.50239		-100.557	-21.7612
	68.1427	-88.3911		-83.6435	-41.9131		-94.67	94.5614		41.134	-104.051		-95.7588	-4.06822		-91.7666	57.9918
	128.162	-45.2506		-55.4074	-47.669		-159.812	147.859		72.021	-114.923		-120.818	19.5303		-85.3362	-54.7934
	136.082	-30.2239		-85.2598	-43.1058		-143.867	162.154		52.0217	-105.483		-128.709	11.2531		-76.1888	-39.4833
	86.3082	-103.96		-82.6548	-52.9863		-73.2604	112.519		44.5553	-111.871		-70.4609	-46.1865		-92.9535	98.9127
	115.483	-29.7069		-67.7575	-36.8614		-163.258	157.076		42.5975	-127.886		-87.5279	-10.0285		-73.2139	-38.6475
	100.083	-36.6171		-82.7706	-59.4625		-118.845	155.364		42.9268	-114.423		-113.256	25.4896		-80.6553	-21.4512
	73.9956	-120.076		-83.0908	-50.817		-70.9488	123.826		63.2666	-121.974		-99.7326	-27.6342		-92.5029	87.0362
	65.9083	-105.695		-77.4346	-49.879		-83.1764	117.701		44.6343	-102.417		-89.4833	-51.9844		-74.6813	99.832
	87.4625	24.8805		-161.89	-83.83		-76.2812	127.463		41.72	-132.218		-81.976	9.67867		-81.6887	-8.82125
	88.5506	-28.1207		-66.1664	-28.1517		-174.638	154.476		39.4607	-106.648		-67.497	-38.3323		-72.6936	-37.8838
	136.269	-49.9696		-81.3419	-64.1456		-100.226	164.833		40.3888	-132.62		-89.1394	0.2407		-64.6901	-45.3639
	88.6425	-74.9816		-65.7282	-47.957		-111.303	85.8227		75.0124	-123.129		-63.1848	-23.3702		-85.0826	18.6089
	98.7675	-156.673		-51.4603	-54.2208		-90.0739	151.86		61.899	-112.034		-144.395	2.58372		-104.254	65.846
	106.026	-41.2359		-71.3275	-69.5785		-110.123	144.102		38.0539	-121.665		-86.2065	2.35679		-76.116	-32.5834
	64.1907	-120.619		-67.9239	-51.7972		-98.5561	160.719		71.8924	-116.337		-130.965	-20.1526		-85.1651	104.995
	119.027	-41.8147		-79.6253	-32.4372		-156.51	161.781		40.9491	-127.996		-109.384	23.6455		-82.1408	-38.5524
	120.802	-59.2478		-58.8185	-46.8664		-123.418	148.31		42.156	-113.603		-108.573	5.63374		-81.2105	-25.5804
	101.332	-59.8587		-67.9776	-43.2845		-133.084	150.686		29.3482	-122.541		-94.0201	18.3838		-90.6243	-6.87619
	72.2308	17.1996		-137.221	-81.6532		-103.939	153.205		63.1677	-123.596		-98.7618	-7.70671		-78.0422	1.13292
	76.1065	34.4487		-138.036	-49.1314		-133.118	121.62		48.7228	-121.669		-51.5111	-33.4777		-59.9927	-36.9389
	111.678	-46.0704		-58.6899	-56.4569		-129.722	158.579		43.9753	-115.865		-86.7963	-14.7853		-79.8624	-24.8989
	156.046	-91.4656		-73.3292	-53.8711		-100.411	154.638		69.3213	-123.89		-119.348	5.04191		-68.0398	-32.5588
	82.6061	-77.9616		-65.6293	-48.0089		-109.053	110.324		50.8318	-102.331		-77.4804	-40.5604		-83.7725	37.3355
	108.747	-36.9473		-144.933	-81.7365		-77.7469	149.387		51.2461	-114.489		-116.836	17.9965		-92.1886	24.741
	107.779	-32.075		-59.9677	-42.9101		-166.484	132.259		54.4319	-104.081		-84.6936	-15.9857		-85.087	-42.2048
	110.959	-36.9962		-70.516	-48.7018		-122.063	139.906		45.4845	-118.178		-64.3832	-37.9918		-65.8248	-34.0488
	163.93	-68.1938		-98.6376	-46.1953		-104.621	139.427		47.1307	-130.749		-102.005	-0.47314		-61.5082	-35.067
	138.259	-37.4602		-68.2006	-42.4322		-136.397	149.233		49.0485	-114.139		-56.6564	-47.7765		-75.9271	-47.6599
	84.0072	-61.6117		-78.8867	-58.0751		-109.956	154.026		41.0138	-128.794		-91.8236	16.0159		-114.627	19.2521
	113.927	-60.7672		-54.4655	-49.6905		-128.541	137.761		48.6625	-122.636		-53.8126	-43.8271		-81.197	-18.3019
	79.3548	-52.0269		-62.4333	-46.9252		-139.385	162.172		32.1868	-117.507		-86.8696	-15.7378		-76.9837	3.01694
	89.9136	-25.3591		-76.8262	-51.161		-138.427	148.853		55.3942	-125.569		-93.8425	-4.15573		-75.974	-18.2431
	96.1099	-37.8415		-67.5817	-39.3441		-147.975	148.387		45.0823	-129.165		-39.0958	-35.4956		-85.7305	-28.4142
	109.014	-55.1598		-53.3474	-51.6251		-128.156	159.341		41.9336	-120.843		-91.5615	-6.5782		-91.5203	-17.8582
	154.8	-87.8623		-77.3463	-36.927		-113.938	153.492		47.5924	-115.425		-124.981	17.4271		-82.9335	-32.3645
	99.3321	-36.5504		-70.568	-71.9489		-112.312	145.503		46.8727	-121.267		-96.3792	15.5408		-82.0737	-36.2656
	97.1568	-17.0287		-99.2311	-63.139		-104.241	119.961		39.4335	-112.116		-56.3855	-33.5332		-83.6511	-13.6178
	64.1596	-87.9945		-100.821	-59.1995		-63.2327	127.317		52.1716	-122.669		-93.8079	5.08139		-93.8454	71.3049
	68.7011	-118.524		-74.8719	-38.77		-100.165	152.045		35.1265	-103.94		-130.935	17.4684		-120.749	82.8527
	120.482	-37.1527		-76.9976	-11.7521		176.872	152.971		49.1701	-111.426		-88.974	-23.6295		-86.4116	-33.4659
	87.7586	-62.8084		-42.7202	-42.8508		-165.147	167.872		49.7217	-124.774		-100.154	2.64233		-89.152	-6.99689
	108.903	-62.9399		-100.521	-66.1643		-82.7726	156.507		43.1903	-120.676		-107.957	19.4448		-102.039	7.37353
	86.5932	-63.8821		-65.4531	-28.645		-142.479	86.3415		52.4134	-118.166		-58.3678	-10.377		-98.0665	-4.68887
	141.151	-67.4569		-87.0549	-55.7906		-70.8125	141.063		32.4138	-111.44		-112.593	20.6407		-84.7594	-19.5818
	80.1984	-88.6845		-113.96	-42.2912		-83.0576	150.207		70.36	-115.957		-131.608	10.3092		-103.839	83.5234
	100.36	-9.76581		-73.4945	-60.2017		-128.951	167.064		44.1668	-124.892		-79.4272	-36.0073		-54.8869	-38.1339
	136.871	-45.7664		-60.5356	-50.923		-125.666	158.567		37.0685	-119.362		-87.8786	-8.55394		-87.9323	-39.8682
	109.538	-8.72678		-78.6081	-72.714		-116.297	133.224		30.0802	-115.347		-43.421	-46.7036		-77.698	-31.5286
	84.279	-55.7058		-62.3027	-125.225		-57.4529	131.592		48.0903	-95.8125		-112.07	-8.31508		-76.3567	13.9701
	118.449	-42.0238		-75.9702	-50.7388		-120.955	136.409		44.4886	-119.495		-73.1969	-28.2898		-65.0673	-27.8735
	69.7156	-92.0712		-64.9556	-76.8338		-74.4282	141.749		53.4692	-115.497		-99.5735	-15.3528		-95.7894	64.0552
	102.478	-29.0271		-61.3489	-54.5142		-144.8	160.293		35.0943	-102.756		-91.9145	1.76794		-104.889	-28.3292
10e
	D-Leu1			Leu2			Leu3			D-Pro4			Tyr5			Leu6
	f°	j°		f°	j°		f°	j°		f°	j°		f°	j°		f°	j°
	96.3774	-43.1395		-62.4711	-47.6499		-133.383	162.04		64.2728	-124.125		-105.146	-1.94091		-92.9087	-8.92569
	159.852	-110.394		-78.6881	8.12637		-140.112	148.494		51.558	-115.268		-128.856	13.0377		-86.6478	-23.0179
	127.313	-21.355		-95.8383	-89.9775		-87.5952	155.422		58.1274	-131.229		-97.7075	-4.06969		-77.0895	-29.0058
	56.611	-88.0444		-130.989	-0.45952		-107.155	116.924		55.3146	-106.976		-86.2246	-19.921		-128.608	117.683
	112.823	-38.4964		-74.7502	-39.6425		-159.282	154.214		41.0156	-127.997		-92.1957	6.3306		-93.7159	-18.7634
	77.0215	-73.6856		-57.1935	-55.4897		-120.519	147.713		47.4585	-114.199		-102.837	-3.58239		-101.647	22.3682
	112.026	-93.748		-59.6624	-32.2613		-118.779	113.395		49.6837	-117.709		-83.7732	-14.1847		-93.5243	3.7201
	93.5236	-56.9326		-65.4004	-60.2255		-124.539	155.977		48.6905	-109.575		-129.303	24.2159		-97.9498	4.72105
	87.7823	-100.272		-85.4691	-53.1331		-88.0829	117.762		74.6875	-109.099		-137.181	22.7911		-115.151	57.0106
	92.0451	-121.923		-86.1478	-35.2082		-88.826	147.391		53.0233	-126.186		-119.745	17.1857		-124.325	95.9445
	149.315	-111.395		-115.99	-22.6476		-105.017	158.393		64.4299	-107.975		-152.072	27.1429		-137.799	29.8666
	97.1882	-84.4601		-74.7701	-26.7013		-149.835	150.477		73.6176	-127.705		-97.0884	-0.40285		-129.771	39.0503
	83.0791	-53.8364		-78.497	-17.6536		-157.277	134.107		46.6071	-124.005		-74.8788	-19.8363		-88.2941	10.4521
	105.911	-88.1034		-77.3597	-36.3382		-121.262	146.267		32.0842	-129.297		-84.0829	0.171816		-100.385	32.1381
	91.7888	-132.624		-88.0174	-40.0538		-84.2039	142.614		49.645	-118.62		-112.118	-2.45789		-123.886	77.6343
	84.0969	-73.7494		-66.2647	-68.2258		-126.681	165.188		45.4262	-113.365		-100.455	-7.41321		-91.3442	25.0201
	89.6449	-60.0097		-78.5895	-54.1332		-100.223	147.432		45.8016	-131.689		-83.9604	1.07974		-101.281	17.6903
	92.6183	-49.9452		-98.8503	-46.0999		-125.943	146.093		50.0743	-118.781		-104.938	18.1426		-115.458	24.3747
	92.5414	-35.2081		-56.6489	-51.5224		-153.695	169.587		35.9219	-112.323		-95.0202	-9.2038		-83.5093	-16.9444
	111.577	-110.898		-66.396	-46.0935		-106.252	163.921		56.3842	-126.756		-133.93	22.4733		-100.232	6.05971
	155.1	-137.116		-76.3781	-5.69455		-140.135	150.85		53.3616	-135.472		-119.491	41.6133		-143.859	28.0621
	74.8458	-89.9598		-79.339	-53.3075		-85.5116	128.465		57.7622	-124.332		-79.7702	3.35256		-115.295	29.6803
	83.338	-77.112		-72.2251	-55.3942		-98.6141	97.9509		59.2567	-125.752		-90.7668	-0.43656		-82.22	23.3282
	110.384	-54.9979		-67.7984	-42.504		-163.05	158.965		55.8074	-134.19		-92.7526	-0.81177		-108.498	12.674
	92.4417	-45.3579		-65.556	-35.9035		-161.105	142.847		70.8192	-120.222		-115.454	9.12647		-117.424	0.636956
	73.2305	-99.9379		-118.033	6.4891		-137.354	152.319		58.707	-118.217		-115.189	12.2058		-130.333	127.955
	101.3	-116.83		-111.902	11.5443		-96.8192	115.525		54.6461	-108.419		-125.301	4.82193		-105.339	80.1856
	129.244	-66.3195		-55.145	-50.6333		-143.304	155.128		39.5673	-120.387		-114.283	20.5162		-81.5855	-27.963
	77.4288	-100.714		-49.9716	-62.7288		-105.102	150.816		56.4626	-124.832		-103.7	0.076553		-92.5492	28.0175
	120.037	-29.9454		-86.5132	-69.3188		-107.94	155.135		48.221	-128.229		-114.109	24.6408		-87.2441	-22.8041
	152.924	-98.7159		-73.3215	-55.8491		-86.6011	156.566		53.6004	-123.978		-133.706	53.6695		-114.123	-25.1649
	127.721	-50.5892		-78.5907	-52.509		-126.044	168.325		60.7167	-108.755		-129.395	17.4772		-70.5271	-33.9975
	85.6998	-61.2077		-47.3273	-59.4663		-132.941	155.649		38.2375	-117.067		-76.583	-22.8735		-88.6153	7.76354
	110.624	-20.3458		-86.9198	-38.5287		-150.724	142.487		45.3021	-120.009		-104.758	17.3039		-94.844	-33.6684
	101.12	-131.886		-75.9549	-38.4981		-94.5894	135.141		57.1675	-119.982		-122.611	2.14219		-142.97	61.5942
	93.101	-45.0466		-59.0039	-45.1085		-139.014	164.559		37.2999	-126.069		-92.2431	-8.5702		-80.7742	-14.2077
	88.6663	-82.1764		-68.6865	-58.811		-118.464	143.1		62.0451	-127.348		-108.405	22.1564		-127.008	43.4954
	109.593	-111.072		-62.8874	-49.5911		-110.623	150.557		54.8507	-121.539		-130.94	26.857		-119.989	37.1237
	87.8593	-70.0787		-52.4442	-62.2422		-136.92	156.46		63.407	-113.659		-128.274	-0.7123		-103.34	30.1121
	117.934	-69.4773		-70.683	-56.0517		-109.765	161.318		61.3077	-115.026		-132.95	20.9109		-77.086	-25.721
	80.7008	-76.7176		-62.2928	-33.6925		-136.61	159.41		57.1551	-131.444		-104.962	13.3359		-109.133	23.3647
	89.4112	-99.1467		-53.1363	-78.0972		-90.1877	151.179		69.79	-115.524		-140.121	21.2411		-105.001	33.5809
	84.8994	-68.5111		-64.3464	-27.0078		-147.866	170.765		40.1482	-99.0134		-117.636	8.24174		-115.652	11.5437
	114.069	-54.2947		-53.3206	-47.7674		-140.45	162.158		40.7358	-119.546		-101.335	21.1557		-101.428	-32.3619
	86.669	-121.39		-44.2873	-40.9633		-102.754	114.555		69.4073	-113.808		-125.218	19.4017		-99.3646	18.9295
	93.3843	-54.3863		-82.0947	-46.8517		-143.777	137.305		67.65	-115.961		-113.951	-5.53854		-106.609	27.8414
	76.6603	-110.073		-79.7556	-39.6796		-89.5727	142.539		51.3925	-125.625		-108.058	8.7153		-104.917	61.2805
	148.356	-58.4352		-91.216	-85.803		-69.4331	145.976		53.7951	-126.568		-133.584	42.4434		-90.8795	-26.6502
	68.1063	-66.3713		-70.7165	-12.9164		-151.539	155.827		35.87	-104.674		-118.327	11.7921		-108.327	27.7614
	118.229	-97.5324		-50.6095	-58.876		-123.128	153.379		53.0033	-116.914		-117.071	5.33009		-87.6557	-2.37001
	96.2484	-139.46		-52.1771	-45.2676		-94.9919	152.461		44.5216	-113.149		-132.293	14.3676		-101.795	54.8656
	113.73	-52.799		-82.7336	-36.0857		-136.742	158.083		35.2664	-115.788		-113.751	21.3938		-94.4072	-10.6769
	75.9539	-92.2143		-57.3142	-64.3664		-97.2718	133.566		55.6836	-114.831		-107	12.3699		-118.224	49.1556
	76.6765	-90.9817		-81.4083	-30.3099		-129.564	156.45		37.301	-121.454		-115.831	22.8324		-112.42	56.4566
	95.0921	-46.0503		-56.8009	-78.27		-104.339	154.445		45.6512	-112.562		-109.9	9.27595		-84.2947	-15.8039
	139.39	-63.5394		-87.129	-66.7653		-86.736	159.8		65.793	-118.171		-136.318	25.7607		-93.7696	-14.6563
	64.2083	-96.7822		-54.5989	-29.1328		-142.949	161.619		37.9079	-119.196		-111.459	18.8871		-114.167	43.136
	69.4111	-97.9996		-80.754	-18.7443		-154.841	153.529		56.4503	-123.269		-108.075	15.8072		-151.416	79.7569
	81.0455	-61.3314		-84.2719	-24.814		-133.478	152.566		42.2056	-107.497		-123.079	20.9977		-99.6179	16.0362
	76.2551	-88.7061		-60.9894	-52.9488		-104.214	135.931		51.3145	-122.181		-102.179	5.03976		-100.269	44.2186
	102.989	-59.3659		-109.354	-48.3398		-109.454	133.024		56.7307	-124.265		-120.738	15.2201		-110.976	34.8644
	73.8979	-80.4857		-57.9271	-45.9025		-141.95	170.244		38.0734	-130.907		-115.92	47.3161		-117.572	34.2914
	103.508	-72.2541		-52.3288	-22.7102		-158.699	149.132		39.0945	-101.519		-109.44	-31.7396		-71.9715	-3.86087
	95.1483	-69.6663		-98.52	-53.6097		-105.694	163.488		38.2065	-120.384		-99.2229	-5.12821		-127.384	53.0814
	97.0073	11.3658		-151.472	-115.759		-63.6593	151.398		53.9536	-116.528		-124.718	28.2913		-93.9666	1.75794
	74.6907	-88.4067		-74.5692	-41.936		-118.233	154.09		49.5252	-116.773		-119.124	30.0907		-134.663	46.2732
	102.23	-122.271		-72.7954	-49.7328		-55.3833	131.748		46.8288	-105.243		-141.683	38.0687		-147.831	72.3205
	93.4098	-80.6408		-100.814	-64.772		-76.9169	147.008		50.6911	-123.81		-136.517	30.7417		-104.018	39.6458
	79.0312	-86.1901		-87.6349	-56.3676		-94.338	151.513		47.9183	-105.031		-132.261	25.1653		-121.724	51.0761
	69.6306	-76.917		-49.9545	-68.5357		-122.903	143.156		62.4766	-108.885		-141	27.8116		-118.076	43.6208
	73.9491	-113.452		-66.8064	-52.1285		-113.714	145.491		63.4044	-112.823		-123.773	2.92449		-113.506	96.4557
	87.6448	-64.0181		-58.8066	-62.9066		-127.318	154.211		53.6397	-120.943		-109.346	-0.34529		-100.568	30.9702
	114.152	-49.7495		-78.7548	-42.6497		-141.524	158.765		43.1813	-112.202		-118.049	-5.28564		-74.1545	-31.0968
	113.057	-62.9984		-63.3733	-37.5808		-133.285	161.738		45.7946	-117.801		-116.206	34.2462		-117.137	-14.6188
	118.781	-76.9429		-82.2164	-50.6806		-87.5108	124.32		47.3505	-109.991		-120.665	4.90537		-89.6964	5.8457
	123.544	-43.4211		-68.8342	-58.2184		-120.372	161.481		58.5029	-125.277		-124.587	27.3512		-70.3215	-39.1634
	88.4357	-132.314		-56.4134	-39.4043		-92.71	134.974		67.1275	-108.091		-130.915	-7.88122		-111.776	52.0673
	84.2764	-87.3747		-88.2003	-18.532		-119.827	137.598		52.5674	-108.474		-116.769	13.3029		-120.775	37.4208
	113.003	-83.0127		-68.2583	-70.8787		-85.7711	142.303		49.2599	-103.969		-145.492	26.7008		-101.275	10.842
	89.8204	-53.6086		-67.6467	-30.2618		-151.975	137.161		52.6561	-120.83		-105.025	28.3822		-134.032	-0.27606
	85.9046	-114.074		-92.3552	14.7923		-132.181	90.8265		71.5805	-125.941		-90.8655	-2.98253		-109.945	69.1584
	95.578	-58.8893		-92.0736	-58.6141		-101.574	154.949		58.48	-125.307		-118.077	22.3804		-102.311	20.5445
	84.8799	-65.421		-74.6723	-34.5572		-154.324	146.268		27.2029	-127.506		-80.6734	42.0149		-129.691	-2.0502
	81.0304	-101.034		-63.859	-51.9108		-102.544	165.973		46.203	-115.651		-122.77	18.4693		-112.121	73.2677
	88.0563	-65.583		-80.8505	-41.8863		-138.169	170.365		37.5339	-119.366		-103.392	7.53431		-91.574	16.8377
	79.7336	-86.0676		-80.645	-39.6077		-114.768	127.12		54.0195	-118.448		-103.292	-5.11912		-114.402	60.7077
	126.245	-129.027		-93.4547	-51.9546		-71.6456	156.931		52.6203	-112.77		-106.911	-44.4755		-128.637	103.901
	100.907	-74.7227		-58.7246	-37.3277		-147.518	144.804		60.9089	-112.435		-132.634	19.5663		-83.7736	-0.06266
	90.7161	-82.8671		-111.15	-20.8394		-129.194	133.619		57.6847	-117.133		-123.81	25.8548		-109.228	55.8884
	96.9175	-82.8131		-47.0023	-51.7067		-134.889	146.877		52.5047	-117.139		-97.6462	8.1606		-95.2744	-5.9741
	76.7549	-77.0851		-92.1899	-75.0812		-72.9794	144.582		63.6443	-116.458		-125.627	17.562		-115.95	69.4533
	144.484	-84.2178		-85.6667	-33.1482		-109.869	140.723		37.0554	-128.104		-93.9408	-2.507		-79.8132	-22.3637
	83.2027	-91.7879		-89.6885	-39.2332		-110.645	158.619		49.0941	-117.688		-133.726	40.8081		-128.776	47.15
	91.1499	-50.8221		-58.7457	-51.4471		-156.02	151.99		38.4975	-125.362		-78.8426	-13.9909		-90.8632	5.44055
	80.2719	-75.5224		-81.1376	-25.6199		-157.735	155.67		58.6755	-110.137		-131.688	11.0431		-131.351	59.1156
	98.9447	-94.048		-77.3186	-36.0523		-112.85	143.227		52.2327	-123.848		-120.83	28.3105		-135.695	28.4324
	121.663	-90.8147		-53.896	-25.1969		-152.719	140.797		67.6292	-130.18		-109.311	-5.06591		-91.4753	-6.71295
	128.453	-113.179		-68.7106	-51.6424		-79.1341	130.566		48.5469	-123.115		-111.749	-4.25127		-81.8501	18.6347
	81.751	-76.8137		-90.0503	-54.1649		-145.855	153.29		67.0744	-129.443		-113.209	31.2274		-156.106	81.0194
	84.671	-65.9061		-74.0847	-35.467		-143.829	169.011		48.7067	-117.252		-106.95	15.3233		-129.752	21.8989
	96.796	-41.5311		-52.7077	-35.0708		-164.304	155.68		46.0232	-118		-106.096	50.1238		-153.73	-30.516
	86.0149	-77.8322		-75.8235	-75.9178		-98.1372	163.925		55.1615	-107.877		-130.54	5.03141		-107.16	51.2141
	96.8795	-35.3044		-85.8881	-39.9952		-139.679	161.484		38.2416	-116.135		-113.242	8.86948		-88.7852	-7.57913
	93.8159	-95.4859		-50.3738	-59.2919		-103.645	121.718		60.399	-113.499		-99.4717	-3.58428		-100.997	22.6708
	69.3574	-92.5072		-76.7971	-39.2439		-111.654	110.183		56.1299	-117.272		-114.05	35.6263		-126.651	62.9624
	110.524	-18.76		-64.879	-46.0386		-159.3	159.906		48.5188	-106.219		-108.666	6.55847		-87.6925	-47.9991
	99.5238	-73.5031		-72.6005	-45.5099		-141.48	136.371		64.4227	-120.592		-105.993	-16.6107		-102.858	36.0487
	112.775	-83.0392		-73.3176	-46.9023		-107.042	143.6		44.7598	-116.896		-122.22	30.8207		-113.522	13.7218
	76.4754	-80.5391		-81.054	-55.8478		-96.9922	144.691		51.5346	-119.166		-110.591	24.0581		-119.371	36.1721
	92.6409	-109.098		-78.5162	-45.9462		-79.025	142.286		47.0608	-116.52		-123.235	36.9208		-114.41	56.3036
	142.572	-106.401		-105.282	-8.49215		-121.122	150.318		60.0383	-112.601		-146.247	33.3162		-136.775	23.4291
	84.7255	3.14532		-113.161	-36.4311		-119.332	168.024		31.1111	-99.3689		-129.726	8.323		-77.8795	-18.7696
	87.8191	-71.0643		-57.7809	-46.0194		-122.346	97.1656		51.0395	-112.222		-73.32	-14.0886		-88.2841	5.50547
	93.4345	-68.884		-54.6647	-65.337		-100.695	163.802		27.3856	-124.63		-87.8333	29.1929		-121.998	4.86669
	81.0506	-83.532		-70.6704	-53.1363		-113.598	149.09		60.3628	-111.844		-114.034	7.36772		-111.845	45.6369
	126.402	-107.438		-84.8	-44.4474		-78.6891	137.761		56.2594	-112.845		-132.204	28.8021		-94.6029	0.211816
	99.867	-117.233		-62.7458	-48.2681		-99.5829	150.185		58.1199	-102.462		-147.558	21.4409		-118.794	36.1718
	77.4897	-70.0569		-61.4028	-45.9445		-118.49	109.999		59.4818	-125.005		-77.0027	-12.5656		-101.493	28.5769
	97.1888	-60.5104		-96.3629	-62.933		-93.5893	142.851		67.33	-120.012		-130.265	37.7161		-98.1191	15.6842
	67.8851	-78.0438		-70.6512	-34.6179		-144.908	151.887		53.2383	-120.301		-113.426	7.36912		-118.678	61.5771
	95.1666	-74.1561		-55.0795	-55.3692		-132.13	149.035		67.0956	-127.231		-108.832	15.1357		-107.389	14.8722
	83.5523	-66.1519		-71.2967	-67.51		-86.7657	112.748		60.0915	-121.924		-101.553	8.17332		-108.451	27.6371
	76.1832	-89.3286		-72.9489	-27.5086		-127.308	159.735		43.08	-116.937		-97.7015	-13.9591		-92.1378	51.5997
	82.7323	-81.6041		-56.5715	-28.5631		-144.421	145.754		56.8232	-123.882		-102.953	-3.16159		-88.5708	12.0591
	97.822	-50.5734		-53.138	-45.7335		-165.368	174.862		48.172	-119.252		-124.728	22.4467		-103.702	-13.4803
	98.1759	-80.298		-83.3816	-42.4186		-133.384	165.488		55.7768	-111.214		-149.734	42.2602		-117.168	37.0724
	144.864	-64.7877		-97.1995	-77.0242		-83.8317	152.076		48.422	-121.254		-111.096	10.1569		-80.6702	-18.7178
	91.4417	-50.7155		-86.4219	-61.5525		-120.396	152.439		66.7164	-102.595		-134.03	3.50836		-96.4872	17.3172
	104.108	-48.822		-61.5326	-31.8155		-159.182	156.936		62.9587	-112.743		-106.338	-8.34072		-84.6785	-20.3935
	103.273	-83.8686		-69.9219	-26.6805		-135.84	155.662		52.8511	-126.717		-112.339	41.0249		-129.22	4.01667
	90.4727	-76.4098		-72.8585	-46.9499		-131.886	137.204		56.7103	-117.221		-120.143	18.9915		-86.3935	20.9264
	93.1921	-83.112		-68.8488	-55.4775		-84.3805	149.651		32.0571	-120.299		-102.917	20.6811		-96.1824	13.9812
	68.3068	-63.3984		-71.3488	-22.5499		-157.303	158.298		52.9817	-121.669		-100.941	4.25377		-98.4499	33.6415
	88.5469	-84.6879		-89.5359	-48.9378		-86.2525	123.885		56.8106	-117.56		-121.704	27.3322		-113.226	47.5784
	97.8391	-50.7802		-67.494	-38.1171		-132.674	92.4562		68.3632	-108.61		-90.7852	-0.70127		-93.9452	-6.94281
	81.7874	-80.1547		-67.5634	-36.8486		-138.353	153.621		44.6763	-131.49		-108.682	32.9047		-122.813	25.0089
	118.067	-19.9908		-90.9106	-35.8183		-134.101	157.28		59.0326	-125.174		-105.466	20.384		-108.681	-27.2604
	102.763	-86.3496		-57.9468	-41.3842		-126.248	152.099		55.8824	-110.632		-127.716	22.9857		-120.962	17.4566
	92.4575	-77.5901		-54.0842	-49.9839		-143.841	145.594		69.619	-108.926		-119.541	13.6905		-82.9235	-10.0397
	120.205	-58.7898		-41.2096	-63.8098		-132.941	165.946		37.9576	-107.434		-126.78	39.114		-111.393	-31.3065
	104.759	-83.9775		-62.9183	-38.0734		-126.044	99.2597		68.5881	-125.577		-68.7662	-22.5439		-74.4297	-3.55693
	98.9273	-51.5318		-63.2634	-52.0073		-141.87	162.905		70.9377	-115.914		-119.231	-13.653		-80.1301	-0.82709
	102.783	-41.1667		-71.6154	-52.4903		-128.496	158.981		40.875	-124.012		-95.6528	18.7676		-100.973	-19.8307
	111.711	-61.4888		-76.4639	-53.849		-125.105	149.564		70.6244	-109.474		-149.725	42.6323		-98.7532	-14.366
	102.168	-158.098		-78.4077	-9.9675		-122.967	157.221		66.4184	-119.634		-132.588	-9.00959		-149.152	107.9
	89.2107	-79.7602		-72.9804	-60.3821		-120.878	132.267		66.1508	-107.899		-98.1407	-3.51245		-130.378	35.4868
	115.114	-61.7274		-65.7574	-57.2843		-148.286	170.852		63.4062	-104.994		-142.207	11.5777		-109.49	0.403197
	80.402	-72.5693		-85.9522	-56.2098		-125.089	159.59		69.0525	-117.49		-100.298	-11.1101		-146.463	111.391
	87.8932	-50.1098		-61.9135	-72.9288		-107.329	156.166		46.9151	-115.98		-111.29	14.8633		-97.9996	4.37315
	79.5095	-106.976		-92.5499	-28.2344		-112.842	120.01		70.0358	-111.585		-116.885	-26.4144		-90.852	83.6221
	75.3362	-85.7392		-47.6965	-67.3127		-87.5721	172.279		16.6307	-112.088		-105.968	17.6699		-96.3171	18.1833
	86.0675	-70.236		-88.8543	-31.3993		-135.66	152.672		50.9366	-101.225		-136.717	6.60619		-106.978	44.0838
	56.6332	-92.2286		-59.4017	-65.9851		-93.3314	133.947		37.527	-106.428		-98.7265	1.91224		-124.732	76.3635
	106.203	-28.8248		-102.451	-50.7313		-128.733	142.111		60.7859	-124.836		-99.0021	3.93479		-87.3807	-12.5847
	126.02	-170.21		-51.554	-41.569		-109.773	141.598		87.5451	-114.127		-143.986	-33.9554		-102.932	68.4273
	84.0295	-83.3939		-57.1286	-28.4495		-144.646	152.001		33.3913	-103.013		-105.984	-4.90239		-121.054	46.8151
	147.77	-99.6937		-71.295	-48.93		-99.028	155.179		36.8579	-123.542		-103.145	-0.25862		-91.3696	-12.9782
	112.103	-41.8361		-68.185	-23.8752		179.556	140.446		43.1542	-116.715		-115.995	27.5983		-92.6685	-26.0729
	91.9085	-66.0993		-100.946	-47.9775		-113.955	151.046		55.2777	-124.127		-113.701	16.9877		-108.356	36.775
	71.4505	-86.3939		-82.08	-37.0689		-109.501	158.139		50.063	-120.804		-106.811	2.42624		-95.8126	52.5138
	83.7405	-90.6386		-72.3552	-32.9846		-133.285	125.997		49.6521	-135.083		-86.6289	18.0331		-124.662	35.6733
	97.1916	-71.656		-52.1713	-61.0965		-131.507	153.098		58.6908	-128.441		-113.25	25.1883		-99.9713	10.548
	86.0489	-58.1379		-67.9768	-64.1563		-103.315	140.919		45.0065	-124.716		-102.677	13.8055		-94.6802	7.61844
	72.3639	-96.8284		-69.5275	-42.6603		-116.328	144.434		57.9521	-110.217		-126.944	19.1764		-105.554	44.9192
	109.058	-83.8447		-80.778	-49.9293		-98.3844	145.457		59.3654	-113.546		-137.708	17.178		-85.758	8.87806
	98.9692	23.9427		-155.688	-44.9626		-113.9	159.799		47.0444	-118.175		-120.218	30.5956		-114.091	-17.5535
	90.7552	-114.986		-71.2816	-78.1559		-63.7403	155.342		52.6803	-135.966		-114.205	17.3549		-126.619	73.1638
	82.8008	-52.8585		-53.0081	-62.109		-142.604	161.512		39.3419	-127.493		-80.7952	-16.2789		-76.9702	5.18725
	81.5511	-75.3692		-92.7135	-31.1561		-114.683	107.559		52.9449	-122.055		-84.6313	-5.31979		-102.672	44.9401
	119.464	-101.022		-63.3177	-52.5613		-88.513	140.724		37.9063	-116.249		-111.382	13.6827		-103.901	0.562444
	139.99	-79.6902		-67.3193	-36.4295		-115.478	160.405		44.1184	-131.639		-113.077	33.6117		-98.5382	-32.7883
	106.597	-53.7605		-56.9926	-31.6446		-168.698	153.458		67.2852	-118.442		-116.273	-5.3968		-72.1277	-37.1612
	83.6767	-71.6387		-34.6591	-56.0445		-144.413	161.077		66.185	-114.575		-117.364	12.296		-114.181	9.83083
	119.536	-33.3935		-87.79	-31.7156		-146.556	160.271		61.3262	-126.945		-106.171	7.69958		-79.1066	-31.5024
	116.575	-98.1782		-91.7101	-31.7858		-101.292	133.649		49.9221	-119.324		-123.412	7.52864		-109.98	51.5539
	74.8043	-19.8531		-81.3893	-31.9635		-150.174	149.354		62.3767	-120.258		-110.888	16.7825		-97.7295	-11.147
	90.6685	-133.405		-68.9602	-44.6137		-72.1368	143.665		46.1291	-125.072		-100.41	-28.0227		-102.863	94.2009
	81.6921	-83.2776		-94.2068	-25.7958		-132.401	143.463		42.0608	-128.768		-94.2155	-1.48024		-100.583	67.0439
	78.2698	-70.3218		-98.2465	-71.2346		-75.7789	133.497		64.8087	-117.409		-112.129	17.7135		-127.985	50.6362
	101.615	-61.6943		-57.5996	-62.8868		-123.381	157.075		52.1415	-121.614		-115.979	13.1895		-99.0948	7.739
	100.782	-142.884		-88.0197	-1.58666		-107.878	147.083		52.3831	-103.208		-134.3	-9.95374		-97.7612	82.5613
	84.4246	-144.357		-90.6024	-47.3899		-101.704	144.183		63.029	-119.865		-79.9	-53.8219		-142.074	144.489
	105.815	-93.9449		-66.8019	-49.0188		-100.433	152.182		56.8463	-118.547		-124.161	43.6094		-126.027	16.1392
	-177.293	-116.175		-78.7659	-28.7066		-90.906	138.955		48.7646	-118.055		-136.073	18.8596		-75.4039	-27.3148
	89.5529	-63.2707		-50.8064	-32.729		-151.848	132.232		52.058	-123.727		-73.9141	-13.948		-81.5516	-15.2824
	96.5833	-97.562		-84.4979	-37.1577		-124.927	154.885		48.5237	-117.942		-128.773	48.0429		-134.372	25.9384
	95.8772	-62.5817		-59.0564	-40.7926		-154.404	156.748		43.9961	-123.792		-99.6165	15.1501		-104.835	-11.9642
	127.217	-81.9288		-66.4099	-35.2422		-116.535	145.737		41.47	-112.876		-95.1079	-8.83848		-93.7998	-18.3538
	93.5637	-53.5718		-67.2052	-38.4612		-151.533	145.868		52.9085	-115.742		-124.777	34.7899		-102.666	-3.58231
	64.6881	-95.25		-64.3854	-42.7168		-109.2	90.8822		59.557	-113.406		-81.0473	5.77093		-117.614	58.4469
	87.8086	-76.5355		-77.9975	-32.5607		-142.483	140.165		59.0661	-123.455		-105.661	8.22822		-111.752	41.8395
	104.561	-125.828		-79.4223	-37.9015		-93.9162	122.954		49.595	-111.064		-97.2779	-21.1961		-110.721	66.5883
	87.7699	-88.6288		-69.1791	-16.0842		-129.101	82.4273		65.3366	-111.517		-71.5259	-37.903		-88.0652	37.6989
	57.4553	-76.7363		-58.798	-54.2224		-107.895	92.7095		69.317	-106.406		-98.4516	4.08447		-97.8971	44.3344
	85.1673	-106.803		-68.0267	-72.2939		-75.9246	149.393		53.3498	-104.069		-134.607	-0.31999		-105.8	54.2004
	84.2428	-99.5646		-87.5993	-56.8717		-100.619	148.786		58.705	-124.693		-138.972	47.671		-133.939	61.8551
	68.5843	-130.022		-75.3102	6.49819		-126.661	88.2593		71.178	-109.66		-94.6131	-28.5139		-84.8251	72.475
	136.309	50.4918		178.596	-66.0122		-90.9308	157.434		47.9737	-123.589		-130.46	30.7005		-88.1496	-47.3917
	114.337	-73.774		-57.4203	-37.7777		-122.615	158.026		42.0428	-113.715		-132.849	29.0325		-97.7605	-14.209
	79.4641	-98.5475		-70.0798	-46.7732		-109.796	130.387		69.76	-109.8		-122.283	5.95221		-109.41	36.2427

## Sheet: 10b
fMD_CDCl3
10
	D-Leu1			Leu2			Leu3			D-Pro4			Tyr5			Leu6
	f°	j°		f°	j°		f°	j°		f°	j°		f°	j°		f°	j°
	80.2849	-105.171		-85.8116	-59.2107		-84.5661	144.431		69.7239	-145.286		-101.487	13.0595		-99.3486	64.6598
	84.1576	-25.1163		-74.7892	-90.2846		-110.578	131.442		39.6314	-116.316		-54.4473	-35.5986		-85.9248	3.62949
	100.783	-55.3966		-63.468	-46.9273		-133.778	97.856		69.9354	-130.137		-64.3099	-7.65646		-84.9083	-20.1042
	84.0829	-36.8131		-56.1378	-44.9201		-150.773	149.785		34.4651	-122.558		-75	-9.43143		-80.1553	-25.7423
	83.2206	-47.5937		-87.0091	-15.4182		-141.641	137.638		44.6272	-125.465		-58.6063	-18.5122		-75.3927	-19.1227
	83.6696	-76.0658		-33.1579	-60.8052		-127.394	139.305		50.1005	-136.3		-56.2095	-31.5664		-67.7245	-8.7256
	87.424	-81.4982		-63.8704	-79.435		-75.3542	131.444		56.5505	-114.047		-104.507	-6.07417		-90.5972	22.6149
	112.503	-63.2252		-36.9906	-48.9169		-131.265	165.353		35.6794	-114.998		-89.4909	-8.00671		-88.7059	-22.0488
	74.4946	-76.9226		-51.9572	-45.9073		-130.541	108.245		52.003	-116.347		-62.6695	-31.8148		-96.9542	32.4995
	65.5626	-91.5016		-66.0004	-50.6796		-96.4786	111.139		55.0774	-120.609		-72.4239	-20.9514		-87.4593	44.0458
	77.3933	-84.9512		-45.5035	-57.6642		-112.727	85.7		65.9647	-128.763		-52.5503	-29.396		-86.0201	22.1842
	74.0035	-71.3762		-79.6639	135.143		-41.196	141.124		76.0766	1.64447		-146.28	-140.358		-115.07	146.625
	81.3602	-53.7527		-73.2386	124.246		-41.8074	115.633		83.3386	7.93031		-134.825	-139.41		-113.84	116.022
	86.9573	-62.3982		-73.1391	125.249		-59.3191	156.066		77.4211	2.94035		-157.457	-157.87		-86.4744	128.716
	76.3978	-66.4135		-59.3872	138.754		-72.6287	135.627		83.6164	0.348469		-138.165	-146.271		-114.307	122.921
	81.2672	-83.5228		-58.9172	152.29		-65.1555	139.59		62.3025	-0.59427		-126.643	-126.471		-143.763	123.221
	133.469	-100.311		-70.1272	153.685		-51.4344	128.138		81.1163	-2.12677		-105.645	-164.166		-105.626	108.479
	77.3669	-63.6173		-89.5148	137.513		-57.6912	131.338		82.6339	-1.40229		-124.757	-137.055		-118.793	133.292
	75.4048	-84.3359		-70.5293	144.738		-57.0707	141.274		64.8734	0.75882		-124.042	-155.029		-92.4547	147.971
	81.0619	-76.1803		-67.7618	170.545		-75.7508	164.829		69.744	2.6486		-167.732	-179.581		-79.7377	132.399
	74.6496	-74.8261		-43.9144	137.605		-65.4845	142.145		72.693	3.27607		-140.122	-89.8005		-165.447	105.934
	110.624	-78.6886		-61.6346	137.025		-59.2282	142.329		75.9304	-18.4138		-109.621	-156.878		-80.6463	102.368
	104.531	-67.1079		-113.98	139.738		-55.6639	155.206		85.9425	-0.1937		-163.739	-116.168		-136.559	132.082
	81.957	-84.3269		-50.4084	136.349		-54.1887	134.809		82.4559	-7.30475		-139.296	-174.337		-76.271	122.906
	78.4656	-90.5384		-57.2584	139.943		-59.1935	155.61		75.2034	-15.5757		-129.338	-143.872		-115.976	138.506
	82.6934	-89.1972		-73.8301	153.962		-64.7971	146.667		74.7732	-5.81609		-140.028	-149.488		-93.9546	150.221
	74.1232	-58.2665		-77.4599	163.052		-71.0747	122.63		79.8892	7.74784		-126.137	-86.2063		-176.927	112.825
	110.948	-15.5867		-99.9479	-155.737		-88.6453	127.729		65.8247	-88.7999		-42.9252	129.041		-46.4879	100.452
	135.774	-66.4546		-83.9634	-150.455		-87.9978	152.298		75.9005	-92.9988		-67.5604	124.284		-52.8258	122.281
	74.2632	-71.8277		-53.0956	150.918		-72.265	135.778		83.0728	-10.6036		-118.422	-118.483		-145.379	116.721
	96.2428	-68.9496		-64.4885	134.171		-52.1958	151.768		57.4567	7.45623		-134.279	-118.655		-147.735	113.325
	83.7355	-69.1972		-87.3401	147.204		-68.8162	151.533		72.9313	9.1043		-162.867	-140.245		-110.333	141.787
	81.7428	-68.5933		-63.8935	151.493		-70.2943	163.479		69.659	2.94321		-166.041	-165.87		-99.9569	122.624
	70.2798	-85.1177		-50.4122	150.794		-59.7868	118.288		86.3757	-6.58365		-118.154	-142.142		-102.986	126.911
	77.8234	-85.1367		-48.4148	134.336		-63.6083	129.357		63.1372	9.64346		-104.053	-99.1895		-160.565	125.453
	86.1305	-82.5341		-83.6552	159.58		-52.2582	134.593		75.1437	1.32085		-142.805	176.919		-75.2837	129.95
	77.4269	-75.3753		-60.5808	139.079		-53.7344	131.619		75.401	-1.59354		-130.705	-162.961		-79.8606	130.096
	80.8881	-72.3289		-73.3197	151.484		-44.0948	137.409		61.4027	-8.1805		-114.118	-123.679		-131.737	128.18
	89.029	-82.4973		-51.8603	116.412		-50.3776	137.62		68.9562	17.9424		-142.925	-98.2913		-162.68	111.204
	75.5502	-76.8909		-70.5614	170.806		-64.979	139.67		62.9807	10.3183		-131.441	-107.307		-149.709	141.733
	79.4356	-63.6826		-60.2972	144.474		-63.062	138.066		65.5489	17.6508		-162.991	-141.606		-120.571	113.835
	82.7259	-69.8214		-71.0416	155.32		-71.0599	129.136		74.6564	-2.49603		-118.363	-145.321		-112.557	134.95
	89.1227	-86.0771		-52.6393	-40.7013		-118.956	102.39		60.4612	-110.843		-75.5393	-19.4389		-97.1754	15.8862
	89.2943	-59.0555		-68.6459	-49.2856		-118.101	95.3044		49.304	-115.639		-33.6448	-45.255		-88.9892	0.695909
	71.3357	-81.2344		-106.888	-14.7009		-115.439	83.3377		66.1952	-125.76		-45.6013	-48.982		-88.0049	74.4127
	102.487	-84.5118		-66.1014	-48.4804		-106.508	117.778		45.7223	-128.026		-71.1571	-15.8152		-94.0738	20.2171
	118.897	-73.2581		-56.1516	-29.1801		-153.611	156.902		67.9887	-130.151		-97.9733	-14.6285		-73.8981	-7.06851
	82.9476	-78.1354		-55.785	-37.5231		-134.86	126.031		50.5157	-114.308		-66.0234	-29.7813		-93.4444	16.2485
	98.7732	-73.4678		-49.8516	-43.9783		-134.548	153.823		44.4165	-137.922		-68.6339	-12.6569		-99.3929	1.15472
	73.408	-93.2144		-60.7231	-48.1299		-114.785	121.098		66.4376	-126.04		-84.1573	-9.48712		-105.344	53.4558
	91.1737	-68.6848		-78.6302	-35.1945		-118.579	94.3851		59.6411	-114.15		-83.7345	5.20922		-105.079	10.2083
	66.979	-60.4957		-91.5676	-68.3307		-83.9881	162.586		49.6592	-130.577		-95.5789	9.27876		-102.481	62.9731
	50.9935	-93.2325		-52.15	-40.6034		-127.133	119.353		28.4639	-106.687		-48.0577	-62.3098		-85.7924	75.4538
	96.3262	-55.9		-39.1803	-52.8603		-141.55	143.962		57.7151	-127.762		-68.6236	-25.3106		-80.0345	-17.5434
	94.4165	-79.5827		-74.7226	-31.7597		-123.326	89.196		51.5924	-116.737		-62.8006	-20.9865		-97.7949	16.6487
	75.7458	-84.3999		-76.0371	-15.9378		-126.59	91.6434		54.1217	-114.699		-66.995	-29.8556		-80.2346	34.4168
	74.64	-82.7539		-83.1582	-38.6703		-110.323	103.831		40.4364	-126.427		-55.6668	-29.5668		-90.744	58.9036
	88.4041	-24.8136		-79.8162	-40.0749		-155.833	146.64		50.5727	-119.685		-94.5587	-5.49765		-86.8795	-15.557
	51.5399	-112.73		-71.225	-7.127		-116.919	91.7526		74.795	-107.505		-99.098	-39.9677		-74.9667	81.3378
	91.91	-44.8735		-76.4211	-40.2156		-141.404	134.387		41.0506	-117.727		-67.7433	-21.3273		-74.3527	-15.9109
	87.9626	-62.9528		-36.541	-73.1912		-117.057	120.236		51.6108	-118.63		-46.4266	-37.7754		-85.2346	-14.2318
	95.1277	-67.4715		-62.7169	-42.2561		-133.206	132.373		47.4807	-129.34		-72.8044	-3.24467		-96.6536	-1.5564
	103.097	-88.7076		-70.0067	-36.8555		-110.616	100.603		37.3813	-122.467		-67.0988	-7.83858		-106.036	29.8739
	83.0228	-53.8415		-55.499	-62.3282		-142.288	132.579		40.5678	-123.647		-64.7987	-15.8454		-82.224	-12.1576
	60.142	-98.838		-73.7416	-48.4567		-101.419	112.985		71.2696	-123.497		-91.1885	-12.0463		-86.6507	75.1124
	56.8321	-86.8021		-74.2083	-51.48		-98.2067	117.184		63.3448	-141.318		-82.1911	-1.97673		-91.9917	61.2782
	87.5483	-106.698		-86.3032	-20.027		-103.877	94.1783		58.2822	-118.378		-87.1884	-17.1715		-87.1567	56.4014
	98.267	-44.6384		-68.1205	-37.5893		-151.16	161.017		49.0067	-113.834		-102.624	-2.29379		-104.865	-5.24643
	72.9413	-113.722		-75.1314	-34.5083		-110.672	141.142		55.2966	-125.743		-94.7848	-2.57685		-99.3085	71.9954
	67.949	-106.146		-56.0772	-54.9785		-96.0006	103.501		61.348	-119.438		-67.9746	-33.9337		-83.6056	69.5161
	113.772	-68.9622		-77.4289	-17.3098		-144.125	147.819		42.9126	-115.566		-70.458	-31.653		-69.6986	-20.2681
	91.0011	-69.1012		-68.9487	-45.0836		-117.814	127.63		45.0297	-120.596		-75.9431	-6.0565		-95.4122	-0.92607
	71.5206	-77.9592		-97.6565	-51.5543		-89.357	112.416		41.8576	-121.561		-92.0722	6.4035		-80.4577	41.0456
	97.4437	-64.7748		-51.4173	-63.9064		-129.259	87.5748		78.4104	-121.779		-48.8973	-31.2918		-84.4402	-6.14366
	77.7267	-82.6202		-60.1944	-37.1001		-112.493	95.896		40.9975	-111.451		-50.6654	-46.9399		-73.2325	18.7729
	107.518	-73.2529		-64.4252	-58.8001		-106.138	100.228		55.7776	-123.855		-57.315	-18.5893		-105.807	8.68408
	94.932	-61.7839		-68.0802	-37.7211		-129.491	104.123		57.8048	-112.569		-70.6335	-14.7778		-104.829	5.72629
	114.041	-37.0671		-62.0207	-51.8294		-151.358	137.199		45.5075	-106.276		-91.765	-22.9539		-81.2352	-25.801
	46.0738	-90.9901		-60.4122	-46.7719		-117.058	110.28		34.9548	-124.715		-54.4584	-30.8316		-91.2207	78.5825
	59.2591	-88.1291		-90.65	-48.8939		-80.647	125.065		55.6804	-117.313		-101.952	3.75038		-98.7065	67.7208
	86.4105	-47.3175		-62.7571	-40.0993		-161.112	147.249		40.2628	-111.224		-87.3684	-9.36235		-104.919	0.283838
	83.583	-110.666		-79.4546	-29.921		-104.111	108.243		59.5963	-119.418		-94.2737	-8.7457		-102.54	61.3449
	84.3134	-44.2985		-59.4533	-56.295		-139.009	160.567		45.5739	-123.66		-99.1891	22.035		-113.285	-8.63918
	97.0173	-54.5572		-93.7596	-48.5667		-104.245	99.5746		44.1117	-106.817		-59.106	-33.3452		-81.8162	6.60788
	66.7221	-112.185		-67.5702	-32.3032		-109.433	126.712		47.5591	-108.446		-106.177	-4.7043		-93.2078	69.851
	91.1032	-42.6477		-62.9423	-40.2214		-156.034	130.624		47.1701	-109.808		-67.133	-42.6081		-73.0398	-16.6783
	70.3242	-80.6327		-50.3578	-41.9396		-123.64	102.844		37.8392	-101.296		-86.4325	-11.5143		-92.3699	26.8114
	69.5364	-81.0219		-40.5326	-35.3827		-143.78	89.283		64.3958	-109.521		-66.4576	-34.1081		-94.8859	29.6046
	78.0653	-81.0367		-58.8435	-59.8684		-95.4274	113.482		40.2054	-119.518		-54.8099	-36.2855		-80.8498	17.4673
	107.579	-56.0511		-68.9109	-30.5952		-150.837	161.418		29.531	-125.957		-96.7277	18.7125		-104.448	-19.7163
	89.151	-55.5463		-59.6477	-63.7824		-112.58	141.132		40.5159	-129.046		-71.232	-15.9224		-69.3261	-8.56217
	104.48	-56.9619		-65.8986	-34.8921		-149.746	136.014		34.0339	-135.542		-64.5041	-8.10697		-84.0699	-5.54389
	96.2865	-51.1962		-73.5079	-30.7696		-132.835	106.622		41.1245	-102.216		-77.6233	-15.3741		-88.06	-10.681
	120.578	-56.0725		-74.1014	-30.4634		-144.12	149.276		54.2944	-133.137		-95.7055	4.55492		-83.936	-28.0602
	79.5107	-53.762		-52.9757	-55.0306		-143.92	157.963		43.4446	-124.243		-81.121	-13.537		-80.208	2.74476
	-57.7169	-11.5108		-63.2705	-48.1507		-163.146	136.105		58.5796	-107.034		-66.6047	-50.8855		-87.6843	145.868
	61.0919	-114.563		-63.1111	-33.5743		-96.4797	94.1535		66.4101	-95.4329		-109.599	-23.1883		-88.7874	74.5825
	113.031	-40.555		-52.3064	-44.3622		-164.245	155.996		58.5324	-118.281		-85.8642	-18.2769		-73.7263	-36.9911
	77.2724	-74.6307		-75.6938	-27.564		-135.504	144.888		54.8044	-118.053		-116.742	18.8097		-102.054	18.3033
	43.6492	-87.4297		-63.5508	-48.1525		-113.238	106.398		75.5643	-113.725		-79.0662	-37.3383		-87.9355	74.8545
	56.9846	-111.854		-64.8307	-28.5282		-103.401	122.764		37.846	-111.902		-81.5776	-14.4119		-109.991	68.5541
	120.313	-42.786		-57.798	-34.1973		-156.12	164.114		49.0443	-129.119		-108.649	40.2953		-111.313	-38.1761
	80.7399	-48.4503		-151.513	-36.3194		-104.112	133.913		49.1259	-127.122		-78.3737	-23.1325		-82.7475	83.0488
	103.433	-56.8385		-53.2737	-49.5396		-125.88	142.209		31.3829	-131.615		-64.9036	-14.2769		-80.7423	-19.2606
	74.2653	-91.3715		-77.2035	-17.0976		-123.622	69.8695		61.5574	-123.167		-54.0665	-28.9255		-101.064	62.5789
	99.1004	-45.4425		-57.0708	-54.0239		-133.636	160.07		48.6696	-115.636		-80.6074	-10.3569		-75.769	-36.9865
	120.122	-92.3705		-82.8654	-40.1178		-117.6	138.485		54.3663	-113.394		-114.279	-1.3994		-113.921	35.4363
	92.829	-61.8583		-71.8425	-41.6084		-121.571	114.1		55.3447	-131.471		-55.4374	1.13403		-109.658	-3.13937
	84.8379	-69.3337		-35.7619	-53.7897		-157.685	150.359		58.8633	-126.281		-85.0689	-3.09851		-81.5455	-8.22724
	67.8042	-89.8511		-61.7622	-34.1011		-119.772	113.632		44.2784	-132.875		-69.8164	2.89494		-93.9106	24.3595
	81.1102	-85.1698		-67.9047	-26.4516		-122.806	78.5938		55.9446	-113.716		-63.6812	-26.2511		-91.8344	33.6235
	83.0629	-17.0517		-65.691	-54.3756		-159.053	166.167		49.4646	-118.272		-96.3645	8.74441		-93.6918	-21.5218
	70.603	-62.9279		-62.1349	-47.4992		-117.511	98.1907		71.3606	-119.04		-84.1804	-9.81177		-77.9321	7.07337
	73.0609	-98.8243		-94.7631	7.73081		-124.633	97.3833		55.2501	-113.958		-75.4502	-43.0894		-72.5045	72.0587
	94.276	-47.4505		-54.8486	-58.0231		-130.043	165.254		40.3163	-123.606		-84.0367	-1.22668		-90.0144	-16.2188
	89.0409	-81.6142		-87.181	-22.4571		-118.977	89.2472		57.0189	-114.078		-63.3395	-30.5897		-86.4929	28.7789
	86.8065	-73.867		-54.0554	-42.8838		-137.488	99.6442		41.3293	-110.959		-58.8197	-20.0253		-91.3622	1.43237
	77.1831	-79.8717		-108.077	-36.0882		-98.1264	123.947		65.6156	-123.004		-105.34	-10.513		-90.7132	55.0349
	102.505	-62.1974		-65.8211	-59.0644		-100.274	101.69		40.1088	-96.7868		-77.2195	-24.7983		-86.1098	-2.50588
	71.813	-90.0488		-77.9358	-44.4835		-115.14	133.346		45.8905	-123.354		-107.117	20.4005		-105.453	60.2244
	50.6669	-91.5268		-93.7604	-3.17864		-117.275	80.1131		67.5601	-107.531		-69.4432	-35.7015		-96.4373	79.0556
	101.773	-43.2305		-65.9149	-35.2393		-159.915	100.965		70.002	-124.721		-72.4375	-15.3474		-71.7196	-31.8538
	97.3484	-53.1372		-69.5392	-23.8212		-162.561	121.142		71.1053	-134.731		-73.2357	-19.6541		-79.9815	-9.38469
	82.8443	-79.9908		-67.4276	-47.7909		-103.536	116.119		33.8728	-99.2737		-85.4672	-15.8548		-114.522	42.3185
	90.4116	-61.1772		-76.5476	-34.6463		-129.314	95.1822		53.5459	-120.635		-53.1512	-27.1153		-90.9499	7.77187
	87.6039	-78.6169		-85.7962	-39.0115		-137.426	139.611		60.1441	-109.383		-114.976	-20.4625		-83.2791	52.9352
	96.4813	-98.5228		-68.8008	-24.7325		-121.587	74.0521		79.2493	-130.131		-70.8193	3.80873		-110.522	20.2145
	75.6895	-98.8297		-107.718	-3.6472		-105.544	103.375		59.9044	-123.382		-92.2039	-10.9389		-93.4995	74.9013
	101.499	-46.9475		-55.8103	-72.2424		-118.767	158.785		23.8232	-115.764		-84.2727	-9.24361		-92.5466	-2.12564
	96.4729	-33.3957		-64.162	-54.5644		-146.751	150.603		48.149	-124.241		-80.9266	-12.5026		-79.9818	-19.5129
	147.577	-67.9146		-73.516	-29.6577		-153.521	159.275		69.1859	-127.665		-118.658	8.67427		-70.4527	-40.0587
	94.6465	-72.6443		-68.4472	-14.8802		-153.228	153.187		37.5527	-103.36		-114.565	4.64121		-109.893	14.8596
	103.845	-58.565		-57.8516	-53.9355		-132.703	151.468		51.7469	-115.188		-121.851	25.6366		-101.994	-12.7552
	84.969	-73.0285		-96.02	-40.0561		-118.542	138.45		52.5857	-119.99		-96.6155	-9.50539		-97.7927	44.4365
	55.3335	-90.0039		-89.3953	-43.0549		-88.7507	109.424		48.535	-112.794		-96.9836	-22.7227		-80.2692	89.6213
	82.5883	-92.4864		-73.8463	-18.0361		-121.981	97.3551		36.8641	-107.536		-66.3893	-39.5928		-88.2996	44.6986
	137.482	-79.3526		-53.9274	-56.5161		-111.558	155.414		49.8834	-137.086		-102.798	21.0978		-90.1578	-15.8734
	74.9362	-88.0647		-43.8988	-33.0952		-157.603	159.268		62.4165	-119.236		-112.019	8.54313		-107.65	33.1355
	91.2416	-59.8012		-75.8511	-39.2786		-139.57	147.24		62.4033	-121.218		-79.4087	-25.9437		-95.932	10.5618
	82.9997	-81.3012		-50.5573	-45.8612		-116.546	98.1265		71.3371	-101.917		-105.115	-18.4641		-65.9642	-2.78398
	77.2301	-72.9626		-67.2758	-22.9129		-141.019	112.281		55.655	-133.293		-43.0699	-39.4656		-82.7839	12.8305
	113.069	-70.8917		-72.1238	-29.6189		-130.798	91.2393		64.7306	-126.4		-74.0229	-9.7259		-72.425	-24.2701
	79.5532	-39.2142		-57.1108	-50.215		-148.171	132.243		52.097	-113.996		-61.1754	-31.774		-83.7181	-20.4028
	94.5126	-8.8942		-115.818	-33.5799		-138.352	111.672		34.2108	-121.885		-67.9968	-12.9987		-70.8342	-27.3
	84.9901	-52.7411		-73.5205	-35.6242		-156.053	115.462		52.4845	-136.29		-51.2816	-18.2775		-81.2433	-5.85411
	118.398	-51.6838		-67.7947	-38.5073		-142.066	110.542		73.5461	-103.351		-99.0019	-9.9125		-75.3076	-39.4786
	55.8103	-98.0278		-57.8574	-46.7996		-111.401	113.616		68.0756	-107.991		-125.188	7.21017		-98.4131	66.8342
	106.757	-18.5235		-74.1609	-95.0486		-106.192	139.53		55.6593	-125.141		-65.3771	-26.973		-58.4748	-40.4122
	82.9447	-62.2671		-73.1454	-43.9357		-121.188	80.3936		68.1473	-115.791		-75.8862	-12.9345		-75.5597	-1.88284
	136.16	-67.9975		-65.4129	-43.7447		-124.247	152.626		53.308	-141.043		-98.3055	32.3463		-114.443	-25.6205
	78.7432	-75.1269		-56.4305	-35.9555		-160.963	151.229		66.9425	-123.789		-118.047	27.5081		-127.475	24.8652
	78.7156	-37.3304		-78.1579	-61.5249		-115.72	134.2		58.6813	-132.586		-86.1425	1.06852		-86.0534	-1.40262
	126.591	-49.7844		-84.0727	-61.4238		-102.582	94.5839		55.0158	-120.058		-67.9859	-15.884		-74.3323	-24.0285
	103.234	-88.6091		-38.7313	-66.3691		-97.091	108.821		44.9431	-116.585		-78.887	-13.1075		-82.339	-6.06595
	78.2542	-79.9846		-60.491	-27.4172		-150.262	143.346		52.6504	-139.754		-65.7657	-17.0582		-102.876	30.4518
	79.024	-84.4407		-83.0225	-53.4145		-77.3837	112.497		47.6055	-126.211		-72.3899	-23.2054		-77.6428	53.067
	87.1404	-76.2688		-75.5856	-46.0148		-119.69	156.38		61.908	-114.453		-111.482	-24.4176		-96.3893	48.9413
	108.586	-60.7913		-52.0227	-34.6031		-163.734	118.121		49.4897	-115.73		-81.4797	1.82138		-72.6702	-41.9605
	92.2365	-62.3087		-66.3513	-43.4948		-134.282	144.94		41.9621	-125.807		-89.236	5.42007		-98.4722	2.59255
	112.972	-47.4289		-68.4905	-55.6958		-125.518	160.433		39.0023	-118.548		-77.796	-18.3778		-82.6086	-19.3402
	91.1896	-55.8012		-63.4121	-24.8334		-161.121	137.399		55.698	-130.661		-67.7018	-13.1985		-88.6674	-6.69438
	121.226	-53.7793		-55.1797	-52.2328		-126.992	149.78		34.2518	-122.328		-66.5985	-16.4649		-72.6262	-49.1633
	81.1763	-91.9616		-56.4664	-34.9523		-120.349	102.9		57.9178	-116.113		-55.9382	-26.38		-115.126	34.1824
	88.198	-48.9511		-56.8571	-75.6919		-107.674	142.783		46.6325	-103.702		-106.027	-2.85762		-73.0145	-17.3208
	98.4656	-75.9224		-57.0338	-30.114		-144.335	97.6097		54.4982	-109.215		-73.097	-16.2006		-83.9182	-7.12788
	108.283	-58.8874		-59.3819	-51.7774		-124.292	104.534		45.3841	-122.515		-59.8484	-9.4331		-106.436	-4.49717
	83.2105	-65.3255		-39.476	-69.8286		-128.379	105.999		59.2141	-124.834		-76.8166	-0.28281		-83.9988	-5.08982
	69.9663	-94.4452		-60.07	-45.9288		-100.69	108.658		47.83	-115.901		-90.8384	-1.91083		-96.7615	46.2864
	108.76	-56.2658		-68.9437	-38.8368		-129.629	122.083		32.4597	-111.252		-75.2402	-17.3111		-61.361	-37.0026
	98.6205	-72.9504		-58.5683	-48.7112		-126.067	115.988		48.2161	-130.005		-65.6424	-13.0912		-93.6471	2.92849
	94.6777	-45.8744		-54.6935	-47.3759		-143.44	145.797		53.7786	-137.301		-72.6704	0.207633		-87.8849	-20.3196
	51.1565	-96.224		-62.2216	-33.8994		-101.467	83.4066		56.6983	-115.805		-69.829	-14.5409		-101.961	66.4468
	92.4456	-51.3138		-67.5687	-49.5262		-108.669	131.603		38.4794	-111.537		-89.0277	-2.326		-91.9608	-12.2317
	104.451	-33.9435		-62.383	-67.1098		-129.961	143.275		57.3244	-131.459		-82.0485	-13.6897		-89.7681	-13.9783
	53.8213	-117.139		-53.3296	-53.6709		-111.399	152.742		43.6413	-118.107		-119.543	41.9627		-141.882	89.5126
	74.5593	-65.6501		-70.0141	-38.2209		-125.209	100.759		54.1413	-116.781		-40.4424	-46.4516		-83.4392	7.82011
	100.09	-41.6485		-64.3014	-62.7514		-120.127	131.774		48.4922	-129.97		-93.2261	40.0066		-133.815	2.43777
	81.0559	-101.909		-95.4834	-31.0516		-99.9513	111.238		64.975	-108.591		-83.1561	-59.0686		-66.2928	89.4227
	84.1781	-77.6911		-44.3654	-46.1197		-132.499	117.952		44.0754	-116.065		-64.2131	-14.4421		-83.9598	-9.75391
	114.972	-67.172		-60.6714	-46.7714		-122.846	94.1926		50.7355	-110.579		-65.2355	-22.975		-87.3054	-20.4029
	76.1409	-63.9886		-67.1481	-58.1169		-106.568	109.255		47.8197	-117.924		-72.6595	-13.1411		-92.4463	17.3509
	111.547	-71.7479		-73.1567	-35.189		-127.848	128.117		50.6306	-118.197		-100.049	0.834664		-87.0376	-0.92574
	100.338	-83.6965		-93.8218	-39.8158		-112.729	162.673		44.3393	-123.132		-128.197	30.3525		-104.86	29.1
	121.886	-52.0337		-61.4403	-55.4214		-134.16	136.885		50.5751	-134.127		-64.9438	-17.4824		-78.2021	-33.8829
	89.5692	-79.8574		-64.1646	-19.0553		-145.468	112.914		44.7848	-118.936		-90.7782	21.8198		-95.1774	-8.81588
	107.014	-90.5871		-60.1677	-38.2234		-114.57	101.61		48.8417	-122.751		-59.3972	-28.2149		-93.8212	12.1824
	138.032	-72.3016		-90.827	-74.0045		-88.574	140.384		42.492	-112.777		-107.822	5.73348		-112.01	3.51273
	71.1562	-92.8666		-107.344	-12.4896		-101.478	102.504		50.9247	-128.301		-70.4704	-33.9701		-74.6736	74.9546
	78.3253	-106.194		-101.042	3.95151		-113.506	86.5728		59.9591	-116.365		-70.7488	-21.3238		-100.928	71.1804
	77.5369	-111.819		-63.7965	-37.8374		-108.078	105.797		43.357	-134.002		-63.2448	-34.6446		-76.3147	67.3565
	97.8392	-80.689		-84.1879	-25.8612		-122.318	80.7215		70.2381	-120.654		-61.6987	-16.6002		-87.6195	5.4165
	72.9429	-104.876		-81.5905	-39.5979		-109.375	114.577		58.9329	-128.091		-87.1366	-21.8813		-75.1549	61.2737
	109.653	-68.0817		-68.6585	-53.0076		-108.058	107.085		51.4183	-126.931		-62.9446	-12.7805		-96.3329	-4.02503
	95.5652	-64.0384		-60.035	-58.3132		-116.481	140.918		42.5841	-125.836		-60.4687	-26.2955		-74.9218	-12.4244
	79.5737	-83.1943		-78.3405	-39.3189		-139.042	152.171		56.4378	-124.252		-107.038	-5.23231		-94.2107	52.4218
	62.0848	-125.205		-68.9528	-32.5069		-92.0815	138.266		61.1247	-110.761		-117.559	1.05255		-92.7919	58.7291
	66.9433	-95.0113		-82.6005	-11.8524		-126.333	78.2162		52.4578	-114.179		-64.1061	-18.9873		-109.069	60.4027
	131.862	-40.0649		-60.9386	-54.0303		-133.195	160.346		41.0819	-118.319		-88.9185	-10.4348		-72.257	-52.7393
	100.796	-44.9532		-76.5227	-46.2452		-125.596	127.187		58.7813	-114.975		-91.2853	-10.7395		-79.0897	-17.3984
	100.292	-74.9265		-51.1821	-65.9544		-112.14	110.564		61.088	-123.6		-55.5551	-29.2818		-86.8174	4.55858
10e
	D-Leu1			Leu2			Leu3			D-Pro4			Tyr5			Leu6
	f°	j°		f°	j°		f°	j°		f°	j°		f°	j°		f°	j°
	83.5113	-76.6115		-75.419	-23.6783		-132.535	98.6056		74.1598	-114.818		-76.7261	-13.825		-101.65	19.2684
	85.5368	-82.4675		-67.192	-34.1995		-137.368	156.688		46.9111	-104.718		-108.361	-10.8156		-112.212	34.7551
	93.4778	-57.4755		-63.1484	-51.1727		-136.238	147.229		51.364	-100.487		-107.908	-6.5826		-97.8239	6.4586
	122.67	-52.6439		-72.233	-45.767		-125.591	135.845		53.7747	-114.539		-111.503	6.24283		-94.8313	-25.1076
	82.9198	-79.5659		-76.5566	-29.8051		-130.078	132.793		68.4072	-127.672		-88.4689	-20.5035		-83.51	34.8275
	84.9212	-67.3732		-69.4216	-24.605		-142.141	124.245		53.3745	-107.599		-100.281	-2.56022		-98.3312	6.96235
	145.382	-135.802		-82.4682	-11.2259		-113.259	155.33		35.7052	-120.203		-130.914	44.7638		-110.237	-14.5897
	76.3887	-82.3864		-75.5081	-41.063		-111.906	143.544		48.1124	-115.672		-115.327	13.1125		-111.534	25.7789
	105.06	-60.746		-60.0401	-43.6564		-145.36	158.347		50.6413	-121.98		-106.471	7.61211		-89.2003	-0.03449
	99.6948	-66.168		-54.1478	-37.6945		-151.698	142.717		38.4965	-114.853		-88.076	-15.7856		-79.792	-2.96266
	84.1044	-79.148		-35.4344	-40.5111		-143.046	135.219		50.5887	-122.033		-74.5757	13.3789		-128.318	4.41581
	93.8961	-93.1998		-58.4792	-55.2285		-104.481	143.942		48.8961	-109.957		-114.202	24.3648		-128.196	33.135
	80.4896	-55.181		-76.3739	-47.0486		-135.234	136.285		35.1746	-129.172		-72.7829	0.095129		-102.588	17.5128
	95.4865	-55.7278		-53.5891	-66.9191		-117.58	143.657		37.2153	-117.482		-54.2704	-42.1946		-72.8869	-9.88302
	103.875	-79.9696		-69.3064	-22.6132		-140.344	117.139		74.215	-133.868		-117.085	39.9159		-100.066	0.222599
	82.1061	-102.059		-78.3189	-49.1798		-119.012	147.491		66.8407	-120.18		-110.526	-21.9053		-93.7852	72.8937
	72.3578	-90.4149		-72.4788	-31.7296		-116.043	87.5817		54.9518	-104.657		-78.8314	-28.4347		-107.74	63.3763
	75.9127	-99.1908		-103.77	-15.5864		-105.011	95.1777		80.8166	-111.31		-95.9642	-13.0658		-97.4618	56.0868
	97.238	-70.7163		-62.0466	-42.6829		-143.924	152.9		59.8999	-130.465		-92.3375	11.4426		-122.547	9.78705
	107.04	-51.785		-86.6458	-53.6619		-99.1237	113.802		52.5546	-126.481		-79.5201	-3.1947		-72.316	-18.4219
	98.237	-51.4813		-77.0578	-16.5153		-158.357	151.816		50.512	-135.784		-81.2475	-4.38001		-81.5736	-14.5747
	84.4086	-66.4017		-60.9361	-56.2568		-116.058	133.85		69.7288	-119.513		-103.936	-5.33658		-78.843	8.03724
	97.0829	-106.579		-69.8271	-16.2851		-123.895	102.727		68.9263	-122.769		-87.0005	-0.06346		-91.5796	11.9788
	80.6365	-87.6368		-67.0018	-20.4689		-129.213	85.9154		63.6677	-122.157		-79.4063	11.9614		-117.894	26.2395
	92.4498	-57.3755		-75.8747	-43.0221		-142.108	156.243		57.0494	-112.442		-123.525	15.7538		-116.118	20.1149
	81.9675	-77.6904		-58.8906	-38.8825		-127.331	137.341		51.8058	-111.814		-121.166	13.4963		-88.4847	9.89568
	78.3888	-88.206		-51.9012	-46.8541		-120.668	123.41		44.6721	-112.352		-87.0533	-21.8563		-88.0704	22.644
	78.3102	-63.7338		-73.4464	-28.8686		-146.757	125.974		63.8508	-117.182		-98.7541	4.68627		-102.081	16.7687
	95.9471	-19.484		-97.1011	-34.5309		-145.116	160.628		61.5371	-106.95		-131.77	28.8726		-99.5975	-24.826
	82.0843	-89.7938		-60.3538	-28.5427		-129.106	136.436		34.4402	-129.237		-82.3759	-12.3685		-86.8299	29.4542
	90.1497	-63.5219		-54.2281	-52.2063		-133.891	150.294		37.3608	-130.144		-92.3811	11.7289		-98.5852	2.02817
	93.1007	-64.7646		-69.005	-45.6164		-125.884	152.605		43.6068	-127.463		-86.4611	-0.00401		-86.9888	-9.61448
	82.8795	-78.8558		-66.9989	-23.9741		-131.983	98.2084		51.1044	-109.329		-71.97	-19.6908		-100.586	10.5279
	92.0661	-96.7474		-87.3461	-42.4504		-106.135	148.822		63.1212	-115.103		-116.494	-20.8297		-89.9127	61.8344
	76.3788	-87.0807		-76.93	-52.8588		-122.466	154.951		62.8681	-141.811		-111.658	38.7568		-118.188	48.2843
	87.746	-65.159		-66.3162	-84.1588		-91.9651	134.252		52.5266	-107.663		-102.792	-7.40061		-99.1804	23.687
	80.0985	-82.5612		-83.6522	-45.3984		-113.788	163.716		57.0526	-122.996		-119.279	12.6229		-105.196	57.1153
	73.7821	-63.8818		-31.8283	-63.5754		-136.11	178.677		69.5289	-115.047		-129.142	19.3589		-111.919	19.3792
	81.9534	-80.0464		-63.5268	-43.868		-110.415	80.8123		52.4898	-102.706		-79.1925	-13.3085		-90.2205	13.0225
	97.3741	-121.136		-87.0245	-47.0536		-68.2463	142.385		56.7212	-124.284		-135.861	6.43717		-101.28	66.7284
	81.5834	-65.6484		-64.0362	-20.0002		-150.39	112.504		57.66	-116.171		-92.7852	-5.34426		-90.816	-0.40102
	114.52	-123.17		-53.345	-54.7588		-94.3818	135.565		56.0863	-120.175		-123.253	1.54297		-98.8291	32.7496
	91.7857	-92.712		-72.5975	-67.5776		-76.4242	142.083		44.8015	-123.369		-106.766	17.0179		-103.526	42.1068
	75.1138	-84.5824		-49.7869	-57.0466		-120.835	107.142		76.2731	-99.0315		-93.8335	-22.3478		-103.904	32.1627
	63.9503	-111.356		-91.6541	-8.43995		-122.864	127.805		63.567	-122.097		-112.379	33.7015		-143.404	76.3543
	95.7994	-24.4463		-95.3056	-62.8265		-115.893	149.67		26.3702	-120.704		-100.254	18.9848		-91.101	-8.93373
	94.057	-76.6091		-74.5328	-33.5068		-122.516	84.2078		52.7786	-114.951		-46.5536	-41.4538		-106.684	46.1728
	58.0812	-75.3419		-61.9711	-47.413		-109.149	145.77		40.8335	-110.546		-118.392	21.4715		-116.853	44.6917
	69.7405	-95.2132		-71.177	-61.1145		-87.4108	133.35		60.3536	-126.817		-107.155	49.0091		-145.95	45.4308
	99.4138	-50.6402		-100.459	2.19025		-176.224	123.152		62.5641	-136.381		-87.8035	11.8413		-111.95	0.95882
	83.723	-74.8614		-90.6495	7.13751		-169.635	92.9387		46.1918	-113.029		-63.9716	-28.2785		-93.4659	31.3491
	99.3093	-49.9482		-71.8173	-40.5773		-134.284	162.597		57.187	-115.436		-122.588	19.2967		-97.4885	-8.06876
	89.6618	-85.4693		-63.4913	-23.3713		-148.299	126.034		82.3367	-117.178		-110.705	2.61757		-116.323	40.6252
	88.1178	-60.4396		-61.2902	-33.7252		-155.782	148.446		63.0947	-133.334		-104.088	19.4445		-80.729	-1.68959
	79.1874	-75.1278		-89.0323	-11.0435		-151.4	152.789		57.4871	-122.65		-122.69	37.7479		-135.478	34.7542
	73.1658	44.0138		-165.592	-83.1305		-96.3531	160.142		31.8653	-129.481		-110.772	29.6481		-108.264	17.2153
	48.0449	-86.1941		-53.5739	-39.03		-125.152	97.2699		78.1004	-103.022		-83.9122	-33.0005		-91.0312	54.6883
	78.1262	-93.3925		-81.3432	-38.295		-89.1692	112.218		53.7939	-130.11		-63.2015	-23.4279		-101.956	56.3953
	95.4429	-47.5862		-74.2783	-50.0006		-128.241	147.015		55.5756	-115.231		-98.0734	5.89289		-113.92	2.11454
	66.0954	-83.3386		-65.8013	-42.2316		-132.43	150.639		66.0093	-127.448		-104.084	26.9238		-124.409	47.5942
	74.6972	-46.6477		-87.9986	-29.1356		-149.327	160.965		40.6683	-121.87		-105.992	26.8408		-104.875	13.8421
	96.4835	-56.5417		-72.3861	-34.9595		-139.158	150.326		51.7155	-115.169		-117.192	24.3351		-119.42	1.28615
	102.149	-69.3105		-77.1536	-52.1193		-97.6021	120.007		54.0163	-103.859		-102.89	-13.9209		-110.433	19.0594
	77.8491	-67.7168		-59.8693	-34.7835		-141.599	126.221		72.9085	-115.937		-102.705	-5.16043		-84.909	12.3356
	72.9555	-63.3224		-85.6678	-32.3898		-129.342	107.882		70.5594	-110.841		-95.8537	-4.0285		-93.1913	25.4559
	91.4229	-65.4069		-84.3782	-57.7967		-101.936	110.719		73.1111	-110.577		-133.065	45.5853		-106.443	24.1528
	82.3354	-87.1468		-78.1731	-17.5053		-146.009	111.442		72.5838	-111.507		-97.9815	-1.44219		-131.9	61.8969
	78.7585	-75.8004		-95.025	-24.9822		-134.849	150.273		49.8066	-114.296		-114.145	-7.42829		-97.4171	55.746
	82.4629	-68.7662		-99.8904	-63.4937		-93.6192	155.565		44.9132	-114.799		-130.014	37.9778		-110.418	69.6682
	85.6111	-78.1615		-54.6535	-53.8019		-126.796	172.377		63.2335	-123.508		-119.731	16.7221		-81.6814	13.6531
	87.2614	-70.0334		-89.388	-14.3896		-149.143	160.212		30.3974	-118.144		-123.431	66.8649		-144.386	12.7049
	73.9166	-55.5869		-41.6488	-36.4494		-169.202	143.808		54.597	-118.216		-98.9946	-3.61338		-95.0648	2.76395
	102.313	-55.7146		-66.9027	-49.9936		-119.173	106.958		59.3041	-128.98		-71.652	-20.6373		-82.2707	-6.17822
	57.2681	-87.6662		-98.3047	-25.4288		-116.606	125.735		63.1689	-120.58		-87.1665	-14.073		-106.821	75.7122
	94.9678	-64.7941		-80.3597	-34.4854		-139.28	149.973		58.4212	-123.284		-128.465	34.9161		-105.249	10.7246
	74.7771	-73.5091		-53.1553	-30.7867		-146.73	111.033		73.8459	-110.188		-96.9471	-8.69085		-71.8985	-1.34475
	70.7227	-87.9503		-62.0743	-36.9889		-123.928	109.037		46.7973	-108.606		-93.0257	-9.68929		-94.0987	35.5754
	100.743	-90.8212		-61.0179	-35.7128		-141.936	132.682		42.3445	-127.283		-99.2957	17.4927		-110.531	28.6884
	81.433	-89.2337		-63.5423	-38.5291		-123.488	161.27		47.3589	-126.05		-113.224	51.6064		-155.594	39.4626
	91.2408	-45.3092		-65.5965	-36.4078		-151.125	144.029		68.4867	-113.031		-124.835	4.81586		-92.0279	-2.35849
	77.3116	-65.9143		-64.6853	-43.1276		-115.468	85.4403		47.5334	-95.4378		-66.0598	-28.2725		-98.2063	18.3646
	100.841	-111.557		-89.3372	12.4791		-167.071	165.954		51.837	-118.537		-129.559	16.9857		-116.93	28.0183
	94.8468	-58.0905		-60.3123	-51.7417		-132.845	110.442		53.1441	-98.7077		-86.7948	-18.4699		-73.56	-16.863
	98.8445	-67.0161		-71.4639	-29.7153		-131.647	95.1752		54.7417	-115.233		-80.9657	7.23219		-116.813	8.05081
	99.443	-45.9888		-73.8973	-26.7884		-148.726	147.907		45.0489	-121.333		-100.386	5.20782		-93.4916	-2.50787
	75.0044	-75.1858		-71.9057	-53.0035		-99.7569	96.126		58.8816	-119.245		-97.1028	14.4562		-106.04	37.6278
	101.774	-63.2566		-68.3101	-38.6549		-133.995	151.336		57.0256	-123.844		-118.404	32.1472		-117.87	3.88456
	107.553	-72.5426		-79.8204	-25.3578		-129.561	145.976		38.2157	-115.555		-91.72	-2.75843		-102.018	-1.2336
	112.256	-69.5819		-64.0308	-39.4113		-140.611	158.621		51.2681	-118.74		-102.994	-8.3322		-81.8626	-18.5238
	84.3042	-61.1078		-96.3118	-6.85621		-155.379	157.083		44.713	-121.637		-99.144	3.16744		-102.057	19.8093
	108.182	-59.1191		-83.8333	-56.6878		-135.54	160.277		33.0586	-129.273		-98.6564	17.5001		-124.082	31.2721
	73.8252	-82.5363		-41.5355	-44.8411		-142.434	157.075		61.3483	-121.369		-110.762	3.54959		-94.4852	26.8429
	101.973	-89.2394		-78.7831	-49.1306		-115.586	154.035		61.5151	-121.964		-127.661	15.8535		-98.6033	21.5928
	85.9987	-77.317		-74.2941	-34.1398		-121.399	84.7179		58.0367	-113.468		-65.0237	-26.7025		-96.4759	27.2528
	64.3669	-120.789		-110.437	14.536		-131.328	144.854		58.2822	-107.452		-140.738	21.8924		-143.615	111.15
	77.9572	-89.4603		-49.7388	-50.7627		-108.897	80.7939		48.4974	-99.1546		-50.5362	-45.7576		-81.8698	22.8497
	99.2184	-72.1287		-73.7982	-43.1685		-98.8491	120.187		44.857	-124.047		-104.641	18.3151		-99.2959	9.16641
	74.0685	-82.9663		-55.3108	-29.7104		-167.136	164.457		59.5833	-124.199		-99.1402	-0.94301		-122.108	56.1613
	85.9546	-45.4734		-65.0921	-50.338		-153.703	160.515		36.1486	-111.326		-107.24	-1.60575		-79.1546	-1.14297
	107.223	-95.9687		-78.5814	-25.3499		-137.435	155.771		58.0545	-105.793		-143.052	19.3786		-141.98	54.9485
	55.4815	-67.7941		-61.4133	-40.7029		-142.493	140.519		58.76	-129.935		-88.381	-1.05472		-111.027	41.9188
	93.3894	-80.1463		-65.8117	-39.6299		-122.922	93.6163		36.4882	-107.773		-69.983	-13.4233		-84.5866	3.42764
	88.0912	-88.3348		-48.1825	-47.791		-123.405	89.3526		60.6198	-116.966		-79.6669	2.83898		-108.266	21.9693
	84.9675	-64.7126		-64.8067	-44.6972		-132.076	156.377		38.4628	-118.638		-100.041	-0.6981		-97.6801	11.5364
	145.191	-53.8965		-86.0587	-54.144		-101.682	127.653		49.029	-117.793		-108.956	28.804		-88.394	-44.168
	81.3936	-77.762		-124.574	-57.7338		-61.4099	139.278		36.2286	-104.755		-133.253	35.2584		-141.488	77.7901
	96.7757	-61.5633		-80.9736	-43.5987		-113.414	106.261		51.3831	-114.847		-66.7134	-23.5464		-111.867	40.551
	97.1453	-68.7945		-62.7156	-58.1336		-127.614	145.363		44.3725	-112.632		-105.239	-5.41668		-101.369	17.8369
	64.4919	-106.592		-77.4113	-31.6759		-95.2349	133.264		63.3196	-116.139		-119.344	13.1669		-98.4977	73.4832
	89.8491	-76.0517		-67.8801	-45.1264		-124.512	146.308		62.3237	-120.289		-97.6309	-12.7266		-113.101	40.8775
	95.2777	-38.459		-77.4183	-63.228		-112.424	123.68		55.9991	-122.048		-72.2326	-14.5266		-75.3318	-23.5646
	91.7068	-76.3637		-126.462	-25.4215		-117.843	156.689		43.5381	-113.025		-129.449	24.9345		-124.063	91.1886
	82.6297	-75.7043		-59.8835	-46.7593		-135.802	148.186		60.0585	-102.747		-141.721	49.975		-141.82	13.6174
	70.3855	-82.0996		-65.174	-47.165		-111.55	95.7588		67.849	-96.5403		-81.546	-36.6349		-90.3045	33.2604
	79.8636	-77.505		-65.5042	-32.9341		-137.017	145.52		37.1928	-113.984		-117.75	13.5408		-101.192	26.1445
	89.297	-86.6758		-83.5589	-31.7365		-112.707	127.77		43.4937	-118.843		-91.5054	-2.02957		-104.323	37.8407
	81.9546	-78.2816		-77.8502	-63.8934		-93.8483	127.639		67.8101	-122.337		-97.3224	0.755263		-98.5004	38.1448
	106.343	-53.9835		-56.8977	-50.3194		-153.822	161.899		68.4647	-120.375		-124.561	3.11257		-79.449	-15.2783
	90.5266	-86.8051		-63.692	-42.4926		-115.019	91.1819		63.5357	-111.285		-78.9703	-21.9849		-104.349	32.6179
	84.1035	-69.8739		-89.5806	-70.8945		-79.0588	114.069		62.8195	-125.786		-112.831	44.6247		-133.18	36.0447
	55.0898	-105.198		-48.6515	-45.3216		-110.202	122.467		46.332	-113.152		-102.664	2.95164		-87.7961	48.4688
	85.9726	-58.2967		-79.2226	-32.9312		-137.432	140.025		41.3769	-118.704		-97.8055	-0.09508		-83.9973	16.4754
	87.7898	-69.0335		-67.4359	-83.9004		-91.2589	156.785		46.1971	-112.758		-129.363	25.7813		-99.0876	21.1482
	75.0842	-58.8258		-91.6045	-35.5663		-140.985	127.98		59.1033	-118.567		-83.7536	-6.98968		-127.886	40.7893
	87.6549	-43.6838		-79.7893	-106.909		-61.2217	119.539		48.7939	-125.186		-89.0987	12.6457		-86.4508	2.56124
	82.8566	-99.8316		-94.7042	-27.577		-129.865	146.848		54.3695	-107.137		-129.516	11.1789		-127.629	92.0764
	85.0127	-49.9893		-60.7349	-30.9804		-158.14	144.187		69.3735	-140.255		-100.882	14.3959		-97.2264	-3.12395
	77.5084	-92.853		-55.3382	-55.7439		-97.6327	132.507		58.8847	-116.804		-99.0463	-10.7266		-109.643	61.181
	88.8555	-71.0072		-87.9521	-30.8913		-112.508	145.812		31.7546	-116.639		-110.942	27.2928		-112.518	16.2403
	102.282	-65.2945		-61.8134	-48.0231		-118.252	144.736		45.913	-105.052		-118.226	13.6181		-83.9048	-17.6113
	91.0666	-82.6731		-74.2946	-61.9723		-113.404	140.494		71.0711	-121.56		-101.41	-19.0631		-98.7145	54.8869
	93.8201	-65.5721		-92.8673	-17.0139		-123.648	84.9473		58.1236	-112.175		-77.9206	-16.2572		-88.9939	8.34368
	75.7152	-74.6147		-71.1322	-44.7621		-111.983	149.443		43.3024	-125.607		-112.889	43.4661		-117.475	27.516
	112.95	-80.5222		-56.5376	-51.0444		-114.398	126.488		46.6539	-110.422		-75.685	-26.3122		-81.8116	-4.06238
	84.8456	-111.321		-50.3624	-51.5116		-115.361	150.404		55.478	-120.678		-120.679	20.9399		-101.243	31.3504
	80.5802	-62.2308		-82.2011	-91.8382		-76.3414	137.319		58.3415	-120.14		-112.702	18.9006		-106.635	34.0158
	101.35	-138.493		-86.9642	-40.209		-94.8274	145.584		67.7266	-101.972		-145.066	-44.7081		-85.7834	106.681
	71.0601	-80.0257		-59.8228	-71.9122		-83.9091	124.556		32.406	-110.732		-88.1221	2.02608		-102.294	44.9017
	75.6857	-99.5676		-79.4139	-59.9032		-79.8192	132.995		52.2491	-103.762		-126.834	17.0396		-104.969	42.7561
	88.8617	-55.3821		-75.0273	-27.1613		-144	96.49		63.5511	-117.411		-67.6098	-18.1694		-82.5572	-8.41085
	56.4244	-121.831		-81.1821	-27.041		-93.867	111.421		53.8506	-90.7633		-135.159	30.1259		-132.25	103.533
	100.272	-58.5439		-53.3597	-56.0065		-126.041	136.358		69.9575	-126.374		-107.733	4.28343		-74.3079	-20.3769
	94.4274	-63.003		-73.4121	-24.1283		-149.484	86.9434		68.3539	-115.949		-79.082	-0.90066		-98.68	-6.44851
	68.5238	-91.2672		-72.6621	-32.8302		-114.025	106.999		68.8501	-113.314		-109.201	15.5838		-107.646	43.1062
	77.6951	-89.8513		-49.4862	-39.8347		-113.468	90.1749		55.8496	-106.147		-75.0041	-25.7333		-87.4733	20.3597
	87.0285	-29.705		-70.994	-38.3864		-155.348	157.532		48.6337	-99.8395		-102.277	-9.20602		-101.608	-21.2105
	98.4467	-123.807		-78.5342	-39.984		-91.1167	129.404		71.8187	-107.84		-130.06	7.13016		-137.842	59.3123
	84.7178	-62.7959		-90.9763	-24.8651		-150.714	142.055		46.724	-121.728		-109.804	25.9797		-118.078	16.4298
	90.8686	-126.572		-101.893	-14.9096		-157.176	153.847		64.0142	-119.656		-100.188	-31.5015		-141.009	147.154
	95.0724	-95.2851		-57.3173	-28.2671		-150.69	139.092		50.8147	-107.848		-118.867	16.4684		-103.541	20.6844
	72.3246	-94.5512		-59.5044	-30.0342		-129.478	139.334		44.8356	-105.622		-119.224	4.19974		-92.3019	31.1526
	72.5456	-52.6957		-71.6221	-37.2913		-137.777	143.139		20.7463	-117.99		-90.5067	13.0262		-123.028	27.9588
	78.9853	-79.9171		-58.1736	-40.7961		-138.561	152.407		60.1368	-139.633		-110.923	25.9921		-122.985	30.0557
	70.87	-75.7943		-78.7704	-26.4578		-121.55	143.461		52.9429	-116.635		-117.036	19.1864		-112.274	41.6797
	84.4446	-77.3418		-79.1018	-34.6401		-114.966	107.835		43.8409	-99.4923		-101.475	-14.0282		-112.211	44.5953
	69.7663	-64.9204		-84.9672	-33.5632		-129.379	133.399		45.8111	-112.583		-115.266	20.5129		-112.888	36.8358
	82.99	-67.1906		-65.286	-53.4912		-105.931	111.555		57.3385	-119.133		-77.2299	-22.5227		-86.8431	18.9534
	88.7269	-57.7588		-83.9614	-81.6809		-99.9166	158.865		48.4149	-134.436		-104.669	25.2789		-94.2991	28.4392
	81.8715	-105.512		-55.7064	-57.8959		-97.1507	116.088		70.9345	-118.604		-107.104	-0.95613		-93.2426	45.6883
	76.8541	-87.7085		-75.9746	-14.5359		-129.625	104.861		46.6668	-105.267		-82.5026	-12.2822		-91.8416	27.1018
	81.9559	-86.2504		-70.5449	-36.4064		-122.378	157.408		48.6231	-123.932		-113.535	14.012		-109.026	47.6776
	101.647	-73.0515		-60.4962	-54.7191		-142.169	163.768		40.5664	-132.813		-96.1047	5.79359		-96.4539	12.8809
	98.9238	-41.9252		-59.6893	-69.4081		-122.45	143.179		53.5287	-131.509		-90.2069	13.4793		-96.0942	-16.7013
	102.306	-52.1635		-53.0308	-22.3372		-171.545	147.995		65.763	-101.229		-123.104	-14.0933		-72.8337	-28.1292
	59.8212	-126.753		-91.9021	21.7134		-136.092	61.4726		67.5042	-115.486		-79.8678	-19.125		-109.319	105.915
	73.8679	-93.0581		-99.1044	-67.0433		-91.9152	145.579		66.6995	-124.374		-123.422	30.8667		-132.666	77.397
	76.2445	-110.857		-75.0127	-42.1979		-101.566	136.876		45.4461	-120.572		-112.165	19.3259		-103.266	61.2906
	99.9579	-62.2863		-70.5537	-25.0894		-152.93	117.265		80.9066	-110.286		-107.66	-14.1641		-83.5388	-3.97885
	116.166	-143.514		-54.8914	-36.9826		-98.2495	134.598		53.0369	-109.509		-125.884	5.20378		-139.193	52.7285
	83.5231	-79.3536		-59.2664	-57.8576		-113.501	134.455		49.2373	-123.344		-102.689	10.3219		-110.175	22.9114
	123.877	-67.4479		-77.173	-14.2842		-146.647	159.644		44.4581	-111.116		-122.964	18.0734		-93.6386	-20.3065
	79.87	-52.1696		-83.3782	-23.5003		-163.352	168.293		63.7424	-112.103		-133.872	38.034		-117.916	6.35046
	86.5932	-2.58646		-91.5337	-52.4042		-149.029	161.496		52.4291	-126.725		-111.1	17.0904		-87.9466	-14.2833
	88.9637	-62.2219		-71.5623	-41.3813		-137.983	168.908		37.6958	-124.679		-95.2114	23.4846		-128.979	-1.00699
	128.729	-129.053		-117.616	-40.345		-111.766	154.553		88.4656	-102.34		-125.416	-41.1349		-151	121.535
	65.1043	-125.127		-85.2588	-59.6769		-91.3104	174.109		51.663	-111.872		-155.344	40.658		-152.956	113.761
	80.6279	-69.7677		-78.3703	-42.6413		-126.539	110.975		42.1347	-124.935		-70.8779	-9.24129		-99.0631	35.1603
	46.8982	-92.2233		-61.7958	-38.1272		-111.006	103.526		45.1937	-107.426		-76.9183	-43.233		-85.9227	80.264
	132.78	-63.1182		-80.9562	-50.2849		-93.8786	143.823		40.5342	-132.813		-102.664	24.9772		-97.6038	-11.0641
	113.286	-19.8785		-107.459	-32.3357		-142.676	155.412		37.4826	-99.501		-136.403	21.7153		-89.7327	-20.1418
	70.0803	-91.4585		-69.3479	-34.9381		-125.063	164.586		59.1106	-109.795		-140.136	17.473		-114.441	52.4733
	92.4337	-51.1942		-80.287	-47.2655		-136.382	154.308		55.6548	-136.16		-94.212	-0.07469		-99.1059	21.2203
	97.534	-75.0858		-65.9006	-53.8911		-96.027	98.1182		54.7169	-123.087		-64.8497	-26.5188		-87.2111	10.7947
	108.336	-92.794		-80.778	-40.3509		-94.4285	120.753		38.4934	-109.243		-107.886	3.90832		-100.899	23.4701
	139.701	-72.6403		-77.6131	-84.0226		-93.4245	156.559		41.4042	-123.152		-97.9927	9.16818		-100.492	-13.5297
	88.8367	-70.3892		-62.9517	-58.6442		-105.069	126.487		37.5736	-116		-83.7562	8.24766		-120.435	23.0079
	79.5818	-65.9989		-78.647	-39.3056		-103.856	82.7198		61.9586	-114.55		-85.391	0.407295		-104.974	28.551
	81.0982	-58.08		-66.3179	-31.4248		-148.952	143.365		44.3404	-137.017		-82.7041	12.7531		-98.9977	1.92752
	89.747	-71.6196		-74.7932	-91.8194		-74.8044	157.29		39.5911	-115.934		-114.202	9.08341		-105.634	27.639
	73.5976	-101.183		-50.7874	-54.4024		-115.408	125.288		68.1306	-111.679		-125.277	15.0908		-104.197	39.938
	105.157	-41.7815		-73.1642	-40.0146		-147.51	169.879		61.0501	-120.457		-129.926	37.5845		-109.336	-19.2231
	85.8218	-62.4249		-66.8224	-46.0124		-140.528	167.414		46.7269	-124.085		-98.1472	0.742823		-105.604	16.4469
	110.723	-125.43		-62.0345	-53.9464		-70.1066	132.651		51.4325	-111.688		-118.756	-11.8035		-104.061	47.4434
	72.7287	-66.3804		-70.7123	-45.1619		-119.492	99.5842		60.4356	-124.145		-72.0185	-14.309		-111.92	47.3477
	86.5417	-72.6244		-89.5159	-72.3207		-82.9329	141.48		55.3749	-100.65		-158.389	12.3838		-102.592	48.7326
	79.1771	-71.4312		-71.152	-22.1006		-147.515	106.874		67.4326	-119.249		-71.9499	-14.0106		-113.44	24.9522
	86.9312	-72.5619		-63.4388	-46.8928		-131.427	103.031		67.6098	-127.01		-91.6986	44.8788		-157.903	31.237
	98.4856	-98.4078		-67.8753	-28.6599		-120.398	98.7207		63.909	-111.809		-86.9285	-19.6578		-107.465	36.7985
	81.5984	-53.0336		-61.1372	-43.1745		-154.379	172.554		62.0145	-125.679		-103.278	-17.0366		-82.7993	8.89465
	75.5852	-80.4677		-61.1537	-57.4868		-116.565	162.367		35.1943	-109.988		-123.947	22.1465		-109.625	39.0015
