# Supplementary material for: An amide to thioamide substitution improves the permeability and bioavailability of macrocyclic peptides
Source: Nat Commun. 2023 Sep 28;14:6050. doi: 10.1038/s41467-023-41748-y (PMC10539501; doi:10.1038/s41467-023-41748-y)
Supplement: Supplementary file 4 — Source Data [file 41467_2023_41748_MOESM4_ESM.zip › Source Data/SI_source data/Supplementary Fig 11_Source Data.xlsx]

## Sheet: 11a
fMD_DMSO-d6
10
	D-Leu1			Leu2			Leu3			D-Pro4			Tyr5			Leu6
	f°	j°		f°	j°		f°	j°		f°	j°		f°	j°		f°	j°
	110.338	-69.3879		-66.8073	-31.1739		-134.348	82.9823		61.933	-114.057		-51.3542	-33.3203		-75.2589	-24.0429
	124.097	-41.6985		-72.0157	-47.5177		-117.07	158.605		44.2009	-119.166		-101.288	8.73512		-68.9703	-49.0994
	115.652	-46.8595		-74.1146	-59.05		-130.408	159.198		44.2557	-113.631		-97.9938	6.31496		-84.047	-30.0088
	109.213	-46.011		-56.3473	-39.2427		-147.227	140.579		44.966	-117.449		-91.1403	-5.23556		-81.8362	-29.6786
	83.656	-27.365		-65.8607	-40.0165		-172.985	155.688		56.0876	-111.463		-100.656	-24.3202		-67.2091	-23.6592
	95.8538	-38.5032		-69.8312	-61.3347		-135.354	150.631		35.0995	-122.539		-69.9661	-13.6068		-80.5842	-20.3971
	109.748	-47.8549		-67.1966	-41.9354		-144.009	144.63		46.6211	-118.625		-95.3086	-1.27684		-71.2414	-27.1111
	149.626	-119.519		-71.8335	-46.789		-63.9453	120.358		48.2013	-107.136		-125.644	13.7745		-80.8501	-30.1455
	56.2079	-109.96		-76.8376	-42.6621		-91.2423	123.488		69.3674	-122.642		-125.982	28.7356		-98.8524	77.3555
	55.2251	-116.052		-68.0325	-32.8911		-99.1627	100.265		61.6704	-105.884		-107.296	-18.1716		-84.9863	84.3021
	127.293	-35.956		-75.3029	-57.6895		-120.092	155.528		27.2818	-115.527		-86.8682	10.9774		-105.004	-35.7878
	90.7242	-91.8504		-72.7824	-35.2831		-121.028	122.474		66.7107	-119.007		-109.224	9.78027		-116.475	56.8449
	100.231	-61.7902		-62.2182	-22.0841		-170.837	139.165		45.0302	-118.808		-107.463	8.26133		-101.324	12.2847
	78.2292	-110.84		-68.8186	-64.3226		-94.1514	145.832		37.3217	-129.786		-103.047	29.6893		-136.867	65.085
	75.3869	-88.0359		-73.3937	-44.4751		-128.173	144.243		46.6864	-130.685		-64.9172	-30.4459		-100.883	71.0771
	71.0015	-88.7902		-43.3206	-38.5535		-135.076	136.42		62.3181	-106.691		-128.241	27.6125		-109.416	15.9963
	70.8826	-117.342		-83.8643	-36.4244		-99.5817	147.968		49.3499	-134.421		-105.364	10.7284		-103.451	83.3145
	116.397	-67.7122		-54.791	-66.2772		-109.649	124.224		39.0627	-115.595		-83.4709	2.21922		-73.7769	-33.5275
	100.838	-42.4974		-66.223	-41.2987		-142.377	136.889		49.893	-130.654		-63.9815	-33.7864		-62.4113	-23.1509
	126.404	-71.0956		-69.3351	-30.1569		-129.764	163.639		22.6499	-124.835		-76.0326	-10.5247		-81.8212	-27.7993
	137.255	-37.061		-77.2834	-21.2238		-154.902	159.775		42.5151	-119.736		-114.534	19.4441		-104.194	-37.2047
	77.1523	-76.5213		-86.8888	-44.5345		-102.204	133.318		42.2878	-119.046		-86.4631	-16.0525		-85.4365	53.895
	105.5	-28.5003		-73.499	-37.1853		-151.809	154.025		45.9135	-124.011		-85.1097	-5.21767		-90.1966	-25.1493
	93.6508	-61.3716		-56.7439	-47.9209		-156.303	166.405		44.5833	-116.165		-98.2311	-8.8896		-82.962	-1.55767
	107.301	-41.0726		-70.9582	-33.4939		-134.796	166.57		45.5176	-122.216		-108.984	21.6447		-103.912	-29.742
	158.198	-82.9017		-53.2801	-42.2978		-111.157	127.436		54.5033	-113.526		-105.942	-3.3236		-75.442	-28.9713
	80.9492	-44.7755		-82.1064	-47.0782		-118.562	131.688		49.8511	-114.411		-77.4747	-18.3164		-62.7274	-18.1477
	104.047	-66.4879		-58.3604	-43.4331		-149.867	125.597		60.3787	-126.934		-87.4733	-6.84922		-68.6073	-23.9811
	84.4996	-50.5191		-70.6179	-63.3077		-111.978	133.353		30.7559	-118.285		-69.9099	-4.0803		-82.5452	-15.3106
	99.2426	-42.7487		-76.9518	-19.9867		-171.85	122.628		35.2712	-123.813		-82.4616	6.28996		-106.098	-3.2748
	107.416	-31.5464		-62.0021	-45.7315		-165.075	158.731		45.748	-141.268		-86.4645	7.5155		-80.3041	-34.152
	85.7486	-79.4055		-51.2874	-65.9454		-97.0288	142.709		36.2945	-110.958		-104.661	17.5841		-107.608	19.1176
	68.8	-35.542		-74.1719	-53.35		-137.016	147.333		56.8676	-121.525		-95.7013	8.90915		-97.8952	-0.48562
	103.967	-51.537		-58.5435	-45.3433		-151.049	154.387		46.4385	-120.054		-56.1839	-45.6394		-83.1913	-15.5314
	103.626	-49.1343		-79.1321	-48.0199		-124.798	157.504		53.7496	-112.587		-111.628	-13.5143		-64.9376	-17.877
	46.7284	-102.992		-69.6029	-68.754		-97.8186	159.038		56.2345	-116.182		-106.606	-16.4424		-112.944	120.874
	89.4423	-26.7046		-79.9044	-54.9479		-113.818	169.349		43.1444	-119.43		-103.283	16.3475		-101.302	-20.9135
	76.2338	-76.8772		-71.2565	-28.5276		-153.304	158.43		38.4031	-133.395		-92.0325	2.63712		-116.363	55.3082
	97.3305	-86.5899		-66.1164	-37.9495		-108.204	96.9875		63.2186	-108.105		-77.3031	-25.3252		-82.3808	-0.62193
	116.703	-76.042		-60.7347	-38.1295		-122.229	150.756		32.1555	-118.806		-80.8421	-8.90732		-93.3819	-15.8376
	77.5399	-61.2147		-65.1407	-28.5179		-141.337	120.78		60.8789	-134.246		-88.7061	3.99431		-80.6088	-0.50258
	156.248	-79.0547		-63.814	-74.3412		-76.05	143.032		45.2145	-114.532		-102.272	-3.83879		-76.2262	-29.6821
	86.2066	-86.7982		-90.2056	-54.9317		-85.88	144.827		49.8064	-114.99		-117.878	6.81865		-101.225	51.6825
	104.405	-54.0252		-68.2089	-44.5021		-127.451	91.0757		63.7067	-125.134		-54.8573	-31.3414		-68.1212	-24.0909
	92.0397	-53.442		-61.3485	-52.0359		-127.642	174.836		46.9138	-134.646		-79.7379	-23.7195		-47.8467	-29.4771
	97.1831	-39.8375		-92.8955	-64.1122		-98.8262	124.197		58.9228	-114.98		-89.0079	-15.4534		-84.0057	3.31987
	91.6207	-21.2775		-70.073	-44.6514		-176.553	134.983		74.7147	-123.817		-105.528	11.6991		-84.101	-30.4814
	77.6292	-142.616		-57.4379	-56.8807		-56.4484	131.008		39.4693	-122.587		-114.914	34.2071		-128.152	70.2068
	131.206	-31.1448		-49.7732	-39.9007		-159.178	138.347		46.9761	-116.286		-67.8281	-17.6815		-88.6878	-61.3185
	97.1021	-52.1277		-42.9583	-45.7024		-158.258	148.433		56.495	-111.813		-86.5826	-4.53736		-104.175	-19.319
	99.8876	14.1499		-135.756	-53.2052		-110.383	163.929		39.9504	-126.692		-83.8475	-20.1936		-52.9813	-35.1856
	147.046	-75.9079		-71.8137	-33.1391		-117.948	122.749		44.889	-127.002		-85.3577	-1.71497		-84.9347	-23.0426
	177.975	-131.317		-62.9931	-38.2988		-95.943	161.194		52.5997	-125.691		-127.385	33.0738		-128.991	-32.1163
	100.876	-35.9189		-60.3713	-66.9676		-133.329	154.515		44.1662	-116.503		-92.3886	-1.86362		-71.0154	-36.0536
	100.326	8.0427		-107.163	-36.114		-158.945	148.052		54.3231	-126.92		-94.2464	-11.073		-65.3325	-30.3412
	80.1013	-101.456		-89.8661	-26.6676		-115.174	112.621		49.348	-123.332		-59.9197	-31.225		-103.542	85.4531
	122.749	-53.4362		-65.3241	-49.2482		-119.805	162.265		42.0168	-114.853		-104.305	0.080564		-77.5022	-31.0454
	135.796	-45.123		-67.5339	-50.5244		-117.255	149.279		43.0305	-129.383		-103.428	47.944		-116.404	-48.4818
	110.782	-57.3302		-52.0447	-58.5648		-126.223	156.368		50.0001	-133.735		-90.504	2.8211		-84.6548	-21.0617
	94.3579	-49.3462		-79.4628	-53.7543		-126.716	149.471		57.9072	-129.767		-94.0312	10.548		-100.618	1.76918
	101.32	-66.4323		-62.8581	-39.3486		-140.396	134.872		54.0717	-109.403		-115.54	0.715557		-88.0067	2.05572
	84.0758	-71.7178		-70.5542	-82.9521		-81.1415	126.362		49.6067	-109.564		-96.8553	6.3632		-92.8727	12.9277
	85.6806	-117.658		-55.8756	-53.8157		-77.3218	126.68		41.1753	-117.942		-80.4976	-6.72867		-133.733	61.1481
	95.2315	-59.4634		-67.5026	-35.7391		-162.892	153.287		62.3184	-142.842		-83.8899	5.2884		-89.0395	-9.39164
	82.0072	-1.3605		-98.3656	-50.7899		-142.641	148.548		48.1547	-124.624		-87.5843	-2.16		-76.2393	-22.6691
	59.851	-83.1766		-97.5361	-31.6733		-105.873	100.711		53.0187	-125.114		-70.5774	-33.7546		-81.4966	82.9963
	84.1373	-112.417		-63.4431	-48.5098		-107.383	165.814		28.7954	-121.204		-94.8888	-15.7141		-86.8466	80.0243
	91.3281	-65.1975		-74.2549	-61.0372		-99.6928	106.153		51.7495	-116.175		-84.3393	-6.16853		-77.4513	8.02954
	99.0314	-71.4069		-70.3375	-59.9144		-103.136	119.378		37.8524	-118.352		-85.6526	-3.5502		-76.9207	0.235195
	96.2191	-70.2494		-41.5974	-44.0204		-143.818	142.537		37.3626	-124.08		-54.845	-27.3479		-90.2253	-5.45895
	52.7355	-94.0615		-98.8001	-15.1075		-105.483	94.8605		58.702	-114.329		-88.6102	-31.0044		-74.3684	93.0164
	87.2549	-66.8663		-56.0028	-46.9716		-137.683	157.535		38.5159	-122.144		-89.612	1.85549		-105.583	3.06859
	115.294	-56.8822		-53.2328	-30.7145		-164.614	161.326		59.3031	-118.023		-107.752	-5.00505		-81.9901	-24.9119
	97.9932	-50.4112		-73.9657	-55.1699		-114.355	117.238		48.9916	-128.211		-60.4138	-23.8894		-67.2792	-15.1173
	109.682	-60.7778		-72.0397	-52.0196		-117.688	137.312		44.3884	-112.485		-90.7918	-6.74708		-85.8067	-17.0369
	67.592	14.571		-101.329	-63.3078		-132.386	156.306		45.9391	-113.77		-85.6519	-26.7146		-75.7724	-19.8217
	90.5212	-86.0668		-83.407	-63.2515		-75.1706	130.771		49.7178	-120.595		-89.77	-11.2649		-103.168	58.0486
	95.9151	-58.5636		-65.8335	-67.7423		-94.6599	139.826		45.0831	-124.294		-77.6034	-16.8808		-70.7028	-10.7384
	124.398	-31.915		-73.9176	-56.5698		-129.549	168.743		44.7009	-135.801		-73.1221	-18.5843		-80.7425	-36.8788
	56.8839	-128.125		-80.7785	-4.8568		-101.454	94.1856		55.8124	-125.317		-63.0704	-46.9844		-66.833	91.01
	55.9423	-104.15		-93.9967	-7.89374		-120.6	101.597		57.7676	-108.862		-83.2166	-43.52		-77.7874	99.1985
	99.8171	-24.3824		-81.9652	-35.4314		-165.987	153.866		49.5788	-120.945		-82.1115	-26.0035		-63.262	-34.4342
	87.6376	-67.1363		-68.9203	-60.3142		-116.005	143.119		47.6691	-111.951		-96.4057	-6.8439		-92.4658	28.5858
	137.506	-58.1941		-80.1395	-54.4787		-112.982	119.892		50.8404	-125.358		-77.0871	-20.3147		-61.0372	-32.4373
	116.971	-62.7958		-61.3636	-27.6679		-152.582	145.097		32.4787	-111.184		-86.9216	-13.283		-73.7031	-29.9975
	85.0952	-54		-45.4115	-47.16		-157.218	140.634		45.6806	-127.835		-73.7027	-1.89842		-90.6426	-18.8666
	113.642	-49.595		-70.1498	-40.183		-131.354	158.448		50.6173	-131.025		-92.8629	-6.84328		-69.8044	-30.5192
	72.0447	-98.4094		-53.1961	-29.4126		-127.46	100.931		57.0807	-110.716		-87.3532	-14.8115		-85.8788	24.3749
	71.8542	-77.565		-101.006	-62.8776		-75.7784	128.285		51.8253	-132.332		-73.4806	-33.6536		-79.3595	76.3402
	85.5863	-74.333		-54.4339	-49.8669		-126.701	138.985		59.0178	-123.874		-92.7364	-6.46984		-106.979	20.772
	113.218	-12.4261		-96.045	-29.7286		-148.474	166.583		54.0198	-131.098		-101.684	-7.3327		-85.371	-23.7011
	98.122	-45.9823		-80.6992	-40.5617		-131.086	135.798		52.7902	-138.981		-70.1314	-2.67526		-106.045	13.5185
	104.591	-64.3008		-51.8144	-32.7839		-148.984	145.774		39.2991	-98.3161		-104.146	-19.5748		-90.2573	-9.91243
	127.028	-56.5663		-62.0865	-41.223		-137.37	150.296		38.5733	-120.28		-88.6043	10.0986		-102.838	-42.4919
	88.6977	-35.0766		-69.2833	-49.7066		-135.866	115.512		57.3445	-116.368		-69.7577	-31.9832		-62.1375	-20.8763
	61.8101	-113.054		-61.7917	-28.9739		-106.597	119.85		51.396	-117.886		-81.6444	-40.0984		-77.7943	76.6308
	75.1507	-135.976		-56.9758	-37.8377		-90.5392	103.654		52.4691	-113.21		-80.2849	-40.1448		-74.7555	94.8293
	103.419	-51.9527		-57.6735	-70.2709		-117.568	132.201		50.4723	-141.603		-74.4535	-4.75981		-72.171	-16.6575
	137.879	-62.1636		-54.1189	-58.7673		-121.444	117.798		39.7139	-101.073		-64.8443	-40.4361		-58.9342	-51.3454
	105.571	-53.1549		-62.6068	-47.5872		-140.998	144.62		50.1738	-121.396		-94.9595	-3.92904		-68.7921	-29.9303
	63.1448	-85.1177		-98.4322	-19.6266		-140.238	130.889		45.3096	-117.614		-90.3309	-21.9975		-89.103	71.6373
	60.7439	-95.7311		-100.865	-27.1157		-106.756	152.081		55.3708	-135.231		-95.5988	18.2628		-115.551	81.7337
	116.952	-33.51		-63.384	-30.8497		-172.643	154.755		45.2539	-110.581		-109.674	-11.7792		-73.1227	-27.635
	96.4742	-61.2745		-51.0904	-51.2903		-143.996	155.423		43.094	-118.251		-88.0274	1.03085		-99.01	-6.60833
	154.226	-72.6082		-65.6688	-42.8761		-120.653	154.592		56.4756	-124.21		-121.3	10.0671		-71.5064	-32.7595
	110.468	-54.0656		-50.634	-45.3441		-139.884	164.366		43.2361	-111.457		-117.667	1.02162		-74.4928	-28.3789
	108.255	-24.4916		-95.2873	-41.062		-128.96	147.066		53.1235	-120.025		-98.2398	-7.38423		-75.912	-29.774
	100.156	-65.6959		-53.4336	-31.2075		-160.6	163.024		33.2372	-127.144		-94.4778	9.99166		-88.0703	-5.95976
	164.762	-86.2011		-56.6726	-43.2727		-111.567	132.414		47.3085	-116.939		-86.2084	-5.46469		-102.07	-38.7841
	68.7746	-126.64		-68.9134	-40.2432		-110.41	129.065		52.5677	-134.729		-83.3887	-37.1781		-74.471	93.4398
	105.112	-39.9838		-79.0982	-60.3224		-95.9212	166.833		40.4264	-118.836		-114.218	20.0993		-78.1482	-25.7054
	76.7959	-95.4424		-97.7729	0.582028		-125.913	108.61		52.2161	-114.742		-107.929	13.855		-107.392	70.0714
	160.738	-70.7298		-80.6988	-67.0124		-64.016	147.14		30.5821	-118.628		-113.11	36.1701		-94.6746	-41.2651
	139.479	-65.9345		-66.011	-62.2043		-79.9693	109.59		40.9697	-114.094		-72.773	-31.7143		-83.6877	-16.7326
	107.439	-66.2232		-79.6405	-31.5211		-125.368	117.467		35.4185	-119.233		-46.1968	-43.9895		-89.6413	5.2079
	104.927	-35.157		-84.1012	-69.3678		-112.037	125.423		49.5306	-133.882		-82.748	6.80849		-73.6052	-26.8502
	121.181	-19.05		-76.8385	-44.1781		-148.493	157.239		44.5174	-116.192		-76.697	-38.8392		-63.3726	-47.9596
	81.0136	-80.8363		-131.76	-53.4991		-77.511	125.313		37.5388	-123.58		-53.9664	-65.1631		-87.1062	115.43
	101.14	-71.4933		-63.239	-44.8828		-112.744	105.468		51.0252	-116.022		-58.8087	-43.8455		-78.6256	4.31524
	92.1148	-46.7215		-94.235	-22.6025		-142.389	77.8229		66.5701	-108.967		-69.8999	-15.6703		-89.4407	-4.35239
	91.3	-102.219		-88.5445	-35.9021		-105.381	143.001		43.7873	-117.95		-117.057	40.1869		-131.848	43.455
	111.088	-79.087		-71.373	-46.7841		-118.305	168.549		31.9008	-132.346		-90.0114	-6.04884		-75.7383	2.9122
	123.485	-119.769		-58.6006	-40.596		-101.873	102.363		61.0573	-116.742		-93.4341	-7.374		-74.5117	-8.75627
	112.394	-107.59		-64.6587	-27.1825		-106.793	148.49		45.1632	-128.87		-104.381	8.75782		-83.8457	10.8984
	88.5185	-40.9778		-67.0774	-62.4832		-121.313	86.0541		71.1225	-123.453		-72.6345	-4.59676		-80.5366	-17.9841
	62.7472	-96.6359		-88.6478	-44.5119		-92.6852	115.516		53.5883	-127.217		-73.5326	-24.6904		-86.5951	76.5025
	83.8155	-59.0395		-56.1953	-54.9958		-141.84	147.401		56.654	-132.049		-95.9046	-6.95573		-78.0281	14.0573
	107.848	-27.0951		-63.7638	-47.8109		-146.325	161.421		47.3914	-126.489		-89.0719	4.25786		-76.5335	-53.7619
	162.267	-97.5709		-95.2771	-14.7935		-125.188	151.646		49.1448	-139.332		-111.579	12.6415		-84.7315	-26.1033
	97.052	-69.724		-68.3825	-74.2907		-67.5892	123.493		31.284	-112.317		-95.5718	3.9021		-89.7933	12.8916
	111.865	-66.2237		-72.2569	-42.0858		-132.541	152.362		39.4911	-120.136		-105.272	-2.19857		-94.4206	6.07741
	93.7122	-75.5827		-66.4149	-36.5558		-147.628	156.835		56.9096	-127.603		-105.765	16.0667		-97.8806	-2.85245
	135.03	-59.3185		-58.7325	-74.545		-100.256	156.544		39.3838	-113.712		-121.899	27.4422		-106.719	-32.6124
	53.962	-91.2033		-85.0066	-37.2396		-94.302	97.4495		45.4858	-114.654		-85.7149	-13.0996		-97.504	76.655
	102.986	-25.4694		-70.0371	-68.229		-132.911	152.438		50.1648	-122.442		-90.8722	-2.89931		-79.1068	-34.0289
	151.359	-56.52		-77.7721	-56.124		-89.2631	140.357		39.1514	-115.36		-111.862	3.73886		-75.9297	-28.7828
	83.0577	-75.5606		-112.89	-63.6811		-75.7826	156.47		44.7691	-114.894		-134.057	36.108		-131.197	59.4692
	106.02	-47.3602		-59.5413	-54.5258		-151.038	162.936		53.7255	-120.439		-96.7398	-0.56684		-91.8576	-17.7267
	108.913	-39.6601		-61.8761	-55.7375		-150.597	157.248		65.9078	-112.65		-103.797	-0.89137		-101.971	-21.0619
	145.005	-63.2157		-64.9775	-32.6377		-142.893	151.284		48.0578	-101.282		-118.553	0.580762		-81.7066	-48.3986
	123.51	-17.9828		-81.4512	-63.6421		-124.74	127.33		71.751	-119.719		-107.808	-15.3247		-57.6636	-46.2758
	115.719	-33.0974		-58.3191	-53.4079		-139.825	170.252		48.393	-113.803		-114.278	-1.34802		-80.5027	-46.629
	109.21	23.2522		-162.207	-62.2769		-120.03	148.504		57.3952	-120.083		-116.593	3.525		-76.2125	-21.4757
	113.519	-50.1964		-66.5174	-64.0845		-117.09	170.189		45.2345	-124.55		-117.963	34.3172		-79.6003	-30.857
	110.664	-46.6489		-62.6705	-41.8791		-143.846	148.147		65.4286	-136.189		-87.8118	-11.3302		-57.6602	-36.6438
	75.2868	-47.081		-62.111	-42.3732		-159.338	136.837		62.4191	-120.001		-122.926	15.1276		-86.4482	6.82344
	98.5575	-60.8082		-60.5035	-46.5109		-127.344	94.3192		52.6253	-115.049		-53.3711	-33.733		-76.2601	-10.2431
	99.954	-47.5296		-62.0106	-53.0199		-139.527	136.18		49.6483	-127.177		-81.7288	7.50239		-100.557	-21.7612
	68.1427	-88.3911		-83.6435	-41.9131		-94.67	94.5614		41.134	-104.051		-95.7588	-4.06822		-91.7666	57.9918
	128.162	-45.2506		-55.4074	-47.669		-159.812	147.859		72.021	-114.923		-120.818	19.5303		-85.3362	-54.7934
	136.082	-30.2239		-85.2598	-43.1058		-143.867	162.154		52.0217	-105.483		-128.709	11.2531		-76.1888	-39.4833
	86.3082	-103.96		-82.6548	-52.9863		-73.2604	112.519		44.5553	-111.871		-70.4609	-46.1865		-92.9535	98.9127
	115.483	-29.7069		-67.7575	-36.8614		-163.258	157.076		42.5975	-127.886		-87.5279	-10.0285		-73.2139	-38.6475
	100.083	-36.6171		-82.7706	-59.4625		-118.845	155.364		42.9268	-114.423		-113.256	25.4896		-80.6553	-21.4512
	73.9956	-120.076		-83.0908	-50.817		-70.9488	123.826		63.2666	-121.974		-99.7326	-27.6342		-92.5029	87.0362
	65.9083	-105.695		-77.4346	-49.879		-83.1764	117.701		44.6343	-102.417		-89.4833	-51.9844		-74.6813	99.832
	87.4625	24.8805		-161.89	-83.83		-76.2812	127.463		41.72	-132.218		-81.976	9.67867		-81.6887	-8.82125
	88.5506	-28.1207		-66.1664	-28.1517		-174.638	154.476		39.4607	-106.648		-67.497	-38.3323		-72.6936	-37.8838
	136.269	-49.9696		-81.3419	-64.1456		-100.226	164.833		40.3888	-132.62		-89.1394	0.2407		-64.6901	-45.3639
	88.6425	-74.9816		-65.7282	-47.957		-111.303	85.8227		75.0124	-123.129		-63.1848	-23.3702		-85.0826	18.6089
	98.7675	-156.673		-51.4603	-54.2208		-90.0739	151.86		61.899	-112.034		-144.395	2.58372		-104.254	65.846
	106.026	-41.2359		-71.3275	-69.5785		-110.123	144.102		38.0539	-121.665		-86.2065	2.35679		-76.116	-32.5834
	64.1907	-120.619		-67.9239	-51.7972		-98.5561	160.719		71.8924	-116.337		-130.965	-20.1526		-85.1651	104.995
	119.027	-41.8147		-79.6253	-32.4372		-156.51	161.781		40.9491	-127.996		-109.384	23.6455		-82.1408	-38.5524
	120.802	-59.2478		-58.8185	-46.8664		-123.418	148.31		42.156	-113.603		-108.573	5.63374		-81.2105	-25.5804
	101.332	-59.8587		-67.9776	-43.2845		-133.084	150.686		29.3482	-122.541		-94.0201	18.3838		-90.6243	-6.87619
	72.2308	17.1996		-137.221	-81.6532		-103.939	153.205		63.1677	-123.596		-98.7618	-7.70671		-78.0422	1.13292
	76.1065	34.4487		-138.036	-49.1314		-133.118	121.62		48.7228	-121.669		-51.5111	-33.4777		-59.9927	-36.9389
	111.678	-46.0704		-58.6899	-56.4569		-129.722	158.579		43.9753	-115.865		-86.7963	-14.7853		-79.8624	-24.8989
	156.046	-91.4656		-73.3292	-53.8711		-100.411	154.638		69.3213	-123.89		-119.348	5.04191		-68.0398	-32.5588
	82.6061	-77.9616		-65.6293	-48.0089		-109.053	110.324		50.8318	-102.331		-77.4804	-40.5604		-83.7725	37.3355
	108.747	-36.9473		-144.933	-81.7365		-77.7469	149.387		51.2461	-114.489		-116.836	17.9965		-92.1886	24.741
	107.779	-32.075		-59.9677	-42.9101		-166.484	132.259		54.4319	-104.081		-84.6936	-15.9857		-85.087	-42.2048
	110.959	-36.9962		-70.516	-48.7018		-122.063	139.906		45.4845	-118.178		-64.3832	-37.9918		-65.8248	-34.0488
	163.93	-68.1938		-98.6376	-46.1953		-104.621	139.427		47.1307	-130.749		-102.005	-0.47314		-61.5082	-35.067
	138.259	-37.4602		-68.2006	-42.4322		-136.397	149.233		49.0485	-114.139		-56.6564	-47.7765		-75.9271	-47.6599
	84.0072	-61.6117		-78.8867	-58.0751		-109.956	154.026		41.0138	-128.794		-91.8236	16.0159		-114.627	19.2521
	113.927	-60.7672		-54.4655	-49.6905		-128.541	137.761		48.6625	-122.636		-53.8126	-43.8271		-81.197	-18.3019
	79.3548	-52.0269		-62.4333	-46.9252		-139.385	162.172		32.1868	-117.507		-86.8696	-15.7378		-76.9837	3.01694
	89.9136	-25.3591		-76.8262	-51.161		-138.427	148.853		55.3942	-125.569		-93.8425	-4.15573		-75.974	-18.2431
	96.1099	-37.8415		-67.5817	-39.3441		-147.975	148.387		45.0823	-129.165		-39.0958	-35.4956		-85.7305	-28.4142
	109.014	-55.1598		-53.3474	-51.6251		-128.156	159.341		41.9336	-120.843		-91.5615	-6.5782		-91.5203	-17.8582
	154.8	-87.8623		-77.3463	-36.927		-113.938	153.492		47.5924	-115.425		-124.981	17.4271		-82.9335	-32.3645
	99.3321	-36.5504		-70.568	-71.9489		-112.312	145.503		46.8727	-121.267		-96.3792	15.5408		-82.0737	-36.2656
	97.1568	-17.0287		-99.2311	-63.139		-104.241	119.961		39.4335	-112.116		-56.3855	-33.5332		-83.6511	-13.6178
	64.1596	-87.9945		-100.821	-59.1995		-63.2327	127.317		52.1716	-122.669		-93.8079	5.08139		-93.8454	71.3049
	68.7011	-118.524		-74.8719	-38.77		-100.165	152.045		35.1265	-103.94		-130.935	17.4684		-120.749	82.8527
	120.482	-37.1527		-76.9976	-11.7521		176.872	152.971		49.1701	-111.426		-88.974	-23.6295		-86.4116	-33.4659
	87.7586	-62.8084		-42.7202	-42.8508		-165.147	167.872		49.7217	-124.774		-100.154	2.64233		-89.152	-6.99689
	108.903	-62.9399		-100.521	-66.1643		-82.7726	156.507		43.1903	-120.676		-107.957	19.4448		-102.039	7.37353
	86.5932	-63.8821		-65.4531	-28.645		-142.479	86.3415		52.4134	-118.166		-58.3678	-10.377		-98.0665	-4.68887
	141.151	-67.4569		-87.0549	-55.7906		-70.8125	141.063		32.4138	-111.44		-112.593	20.6407		-84.7594	-19.5818
	80.1984	-88.6845		-113.96	-42.2912		-83.0576	150.207		70.36	-115.957		-131.608	10.3092		-103.839	83.5234
	100.36	-9.76581		-73.4945	-60.2017		-128.951	167.064		44.1668	-124.892		-79.4272	-36.0073		-54.8869	-38.1339
	136.871	-45.7664		-60.5356	-50.923		-125.666	158.567		37.0685	-119.362		-87.8786	-8.55394		-87.9323	-39.8682
	109.538	-8.72678		-78.6081	-72.714		-116.297	133.224		30.0802	-115.347		-43.421	-46.7036		-77.698	-31.5286
	84.279	-55.7058		-62.3027	-125.225		-57.4529	131.592		48.0903	-95.8125		-112.07	-8.31508		-76.3567	13.9701
	118.449	-42.0238		-75.9702	-50.7388		-120.955	136.409		44.4886	-119.495		-73.1969	-28.2898		-65.0673	-27.8735
	69.7156	-92.0712		-64.9556	-76.8338		-74.4282	141.749		53.4692	-115.497		-99.5735	-15.3528		-95.7894	64.0552
	102.478	-29.0271		-61.3489	-54.5142		-144.8	160.293		35.0943	-102.756		-91.9145	1.76794		-104.889	-28.3292
10f
	D-Leu1			Leu2			Leu3			D-Pro4			Tyr5			Leu6
	f°	j°		f°	j°		f°	j°		f°	j°		f°	j°		f°	j°
	111.352	-12.8498		-83.5098	-21.3214		-176.371	156.19		33.4437	-114.143		-118.535	32.4914		-119.604	-31.8756
	89.1352	-10.0297		-70.0017	-48.2615		-147.102	171.461		40.3594	-102.055		-125.853	18.1821		-89.5175	-27.3023
	133.773	-32.7088		-81.021	-26.8545		-155.663	171.446		38.7897	-117.698		-123.833	67.6091		-142.135	-51.1538
	155.137	102.173		73.5856	-77.0041		-77.6321	127.474		65.5463	-107.117		-151.755	17.9273		-86.1108	-27.9465
	171.058	-91.9448		-78.6629	-47.8395		-98.6513	140.175		61.1033	-118.487		-112.636	19.3999		-103.732	-38.5376
	125.839	-59.4804		-74.7323	-45.752		-127.119	151.333		59.5697	-118.909		-130.514	45.9983		-89.2627	-22.417
	126.689	-50.8153		-81.2566	-36.8535		-130.674	162.025		48.3002	-120.088		-120.011	21.1363		-71.3141	-32.6438
	155.889	-53.4419		-84.3635	-40.5845		-116.473	142.034		50.0495	-120.155		-125.061	27.2008		-91.0616	-31.8289
	146.804	-46.9389		-92.0842	-49.2647		-112.031	163.677		44.8523	-125.103		-108.959	23.8715		-77.9438	-50.2639
	118.709	-90.2361		-45.4545	-50.3694		-122.018	159.856		67.5904	-116.397		-125.568	22.613		-103.536	-17.2239
	136.998	-56.6081		-81.6244	-77.1832		-92.185	151.283		51.1036	-111.189		-119.497	34.0521		-89.7998	-48.4474
	115.44	-18.9383		-73.9401	-72.2271		-123.663	148.725		63.3902	-114.616		-123.657	12.77		-82.6594	-37.4762
	146.309	-42.5246		-71.2887	-63.2972		-109.667	160.209		33.5692	-119.201		-110.586	47.6418		-143.496	-54.6617
	116.12	-66.1153		-70.2673	-30.7382		-140.243	156.797		30.9012	-118.371		-101.803	10.5906		-97.4579	-12.2922
	111.893	-45.0932		-63.1895	-39.2416		-146.884	164.684		50.4392	-122.123		-108.441	0.109397		-92.6742	-24.5169
	163.212	-113.067		-65.2975	-32.9707		-109.183	142.053		45.372	-116.993		-122.798	34.6724		-97.0579	-38.5949
	104.496	-42.2572		-70.7556	-41.7501		-167.438	136.247		54.3472	-116.481		-129.129	42.1339		-102.835	-8.70787
	112.045	-52.8488		-80.0194	-37.7927		-134.753	165.35		36.327	-104.485		-133.048	43.8749		-128.514	-2.00855
	131.382	-39.0892		-80.7968	-48.6089		-117.298	148.258		58.1491	-134.027		-110.91	40.2854		-110.366	-29.1461
	93.2013	-30.2183		-64.3876	-47.0999		-153.496	142.847		54.965	-130.016		-91.2501	14.131		-96.9583	-22.6306
	152.148	-56.3575		-69.9843	-54.5652		-105.546	165.186		36.7176	-115.485		-127.699	28.8777		-69.0305	-45.1464
	93.6586	-39.3982		-77.5564	-54.1325		-133.408	143.239		42.7332	-105.897		-96.0186	-19.1793		-92.7538	3.35166
	132.288	-88.9548		-38.2427	-30.4805		-140.347	87.068		74.5575	-113.483		-77.9447	-21.7429		-72.719	-32.3829
	137.222	-56.8281		-90.2982	-26.8065		-115.453	157.313		35.5129	-115.253		-107.95	7.58029		-100.357	-31.3412
	128.493	-104.022		-80.8414	-76.0608		-79.0263	164.935		56.609	-126.577		-141.497	45.0641		-105.636	13.6645
	143.708	-30.2861		-74.2117	-24.8917		-162.956	154.012		24.5385	-118.717		-79.5447	58.9577		-163.857	-70.2316
	128.368	-49.851		-69.6698	-28.6378		-145.914	174.154		37.7696	-104.183		-119.22	19.1272		-110.974	-39.1905
	143.152	-114.046		-75.2128	-41.4769		-84.3657	135.865		43.7223	-105.94		-125.042	25.178		-111.917	-3.62627
	153.383	-82.9796		-58.3634	-24.9708		-139.383	141.577		44.9814	-124.802		-104.576	3.1669		-89.8661	-35.4047
	122.384	-32.3205		-92.2723	-51.2133		-119.525	150.737		48.1137	-117.143		-107.607	19.953		-88.2701	-39.6764
	127.173	-24.5858		-86.0357	-21.2364		-156.65	149.754		40.2585	-112.677		-102.378	-3.08128		-90.4694	-49.0171
	110.365	-22.4872		-115.243	-40.9445		-157.473	142.23		58.3662	-122.36		-128.747	46.3104		-115.981	-4.14124
	174.735	-130.98		-67.5237	-40.9408		-67.3961	147.953		53.9835	-123.741		-119.748	22.4519		-111.937	-29.9674
	153.362	-28.4946		-98.1904	-65.1909		-71.8716	161.289		48.8367	-119.007		-138.482	45.387		-84.755	-42.657
	114.915	-36.2566		-84.1873	-29.2194		-158.622	158.528		56.652	-129.48		-94.5105	-2.76828		-98.9261	-10.7573
	128.655	-91.5064		-80.3654	-38.9006		-111.428	161.845		36.384	-111.976		-126.173	32.7933		-122.054	10.2371
	131.313	-61.2663		-74.9052	-42.1943		-132.159	171.451		67.8023	-115.377		-141.514	37.3588		-114.068	-27.9966
	127.599	-27.1537		-70.5753	-56.67		-136.609	145.763		57.9991	-140.038		-103.594	38.6565		-112.572	-39.8421
	115.291	-38.7003		-70.7153	-72.8688		-119.93	131.389		55.9366	-117.69		-93.99	9.64595		-91.9117	-33.7801
	123.02	-55.4238		-64.4821	-43.9413		-130.298	163.586		48.3011	-128.236		-123.555	46.4109		-90.1223	-30.6247
	140.825	-9.68886		-92.6776	-41.8228		-139.329	146.883		55.5328	-127.445		-124.073	55.491		-120.863	-52.0412
	130.105	-41.0019		-56.0744	-57.4063		-136.609	157.081		53.4596	-121.929		-117.732	25.4437		-101.577	-36.4409
	113.575	-47.2158		-94.5444	-42.1609		-113.919	91.8161		50.4612	-101.6		-77.5774	-6.53623		-84.8292	-25.9052
	111.76	-37.9864		-89.1636	-42.3755		-139.3	94.758		72.961	-123.006		-90.8785	79.6232		-170.813	-39.1305
	158.801	-63.5314		-69.2548	-29.8353		-121.037	124.637		47.9973	-123.44		-96.4429	17.1575		-89.7555	-52.8402
	125.69	-57.7234		-67.3602	-71.0037		-121.219	151.327		34.6389	-130.482		-79.2282	8.84859		-90.6104	-19.911
	111.916	-50.3733		-97.1406	-59.0253		-90.2851	146.466		53.3646	-118.763		-122.665	24.641		-114.138	6.64765
	98.1064	-21.0738		-62.0392	-54.4349		-141.159	154.534		58.7279	-122.593		-105.781	3.43131		-85.8708	-41.0031
	170.443	-65.7284		-91.1002	-44.921		-108.533	148.468		64.4215	-130.648		-120.635	48.8234		-121.425	-28.7612
	118.582	-22.6544		-87.3615	-85.1688		-71.4453	142.344		34.5939	-116.573		-86.363	0.109935		-81.644	-38.057
	137.794	-42.1708		-83.4865	-77.1713		-80.201	158.219		42.9725	-132.191		-93.8203	6.38405		-65.1067	-43.0891
	136.13	-30.1816		-69.0088	-41.7895		-143.376	159.196		44.6508	-116.338		-122.625	55.084		-117.121	-54.7521
	119.25	-42.8461		-78.6611	-69.0856		-118.875	167.696		40.6471	-125.131		-88.3735	-7.82481		-81.9901	-28.9139
	128.904	-34.7976		-81.9627	-53.2946		-138.277	171.194		61.8486	-126.505		-122.494	39.2679		-110.252	-22.8291
	117.455	-62.283		-59.6415	-46.9371		-111.694	147.447		34.3448	-111.922		-89.3482	-3.99398		-87.1787	-29.7998
	120.817	-24.8068		-71.7662	-58.0019		-115.632	159.255		31.975	-120.038		-69.8545	-15.9008		-76.9979	-42.7611
	138.21	-59.035		-67.8904	-49.6934		-133.967	166.721		41.363	-129.052		-105.817	42.3556		-113.249	-43.3344
	117.886	-41.9281		-62.8677	-42.6037		-145.164	156.239		53.1574	-120.397		-109.268	41.676		-101.749	-44.6616
	99.1265	-44.3498		-58.0289	-29.0246		-171.122	165.27		46.852	-110.262		-126.073	33.6825		-105.998	-20.6788
	97.9658	-4.68153		-97.3508	-80.6327		-127.19	173.881		44.94	-126.031		-101.626	25.7142		-102.618	-38.8196
	170.774	-58.8543		-73.1078	-50.5047		-83.37	145.143		31.7634	-100.702		-123.538	11.5075		-77.5924	-50.9213
	173.196	-59.5651		-103.372	-35.4675		-122.186	150.777		56.8109	-122.319		-118.902	8.16063		-66.1382	-52.8298
	103.932	-25.5082		-90.452	-50.2288		-127.236	137.131		42.4544	-109.672		-99.6905	2.39701		-89.6139	-17.0701
	118.21	-37.6493		-64.8866	-47.9237		-142.373	165.929		43.471	-135.253		-91.7382	19.179		-95.7774	-27.8882
	134.124	-27.9569		-87.9879	-90.1502		-81.525	157.284		57.5436	-119.313		-125.401	36.8384		-115.6	-24.2335
	115.574	-49.1167		-84.2165	-17.121		-168.927	161.94		45.1026	-125.806		-111.492	38.1961		-125.834	-20.6187
	125.448	-54.8929		-50.5207	-54.1858		-145.302	162.156		57.6767	-139.761		-90.2686	-0.60075		-91.7535	-36.1279
	135.619	-63.7469		-66.434	-52.2721		-120.706	152.454		42.7242	-122.297		-100.921	13.7821		-107.038	-22.766
	162.065	-86.7783		-57.7732	-39.7471		-132.965	146.978		37.5259	-110.442		-106.637	-5.11009		-94.3841	-37.7428
	121.92	-60.509		-81.8004	-51.1354		-112.932	107.202		64.8092	-120.192		-119.772	57.4687		-103.637	-4.95542
	105.18	39.3624		-156.266	-61.7611		-133.477	165.351		52.7389	-126.733		-99.6161	5.92706		-79.4934	-44.4109
	123.951	-59.8328		-66.3391	-44.7998		-137.903	159.009		50.6403	-129.003		-109.006	29.9098		-109.974	-19.2205
	161.358	-72.0159		-59.5079	-46.3143		-106.124	155.351		57.6913	-113.219		-120.197	20.63		-98.771	-56.6661
	108.424	-21.9397		-72.3799	-56.8413		-149.313	167.903		41.6697	-105.521		-100.515	-11.785		-110.556	-12.3316
	103.121	-121.243		-56.3389	-47.3592		-122.849	140.547		67.6237	-116.495		-104.253	-37.3827		-112.924	80.275
	174.039	-82.5697		-87.7737	-61.8433		-79.8167	153.246		57.6071	-121.185		-135.838	31.9566		-82.6526	-33.3586
	107.861	8.06168		-127.528	-55.8815		-111.822	174.288		50.8209	-107.218		-134.083	34.3341		-118.415	-31.1337
	113.79	-41.3504		-70.3462	-38.5392		-132.546	161.699		37.8929	-121.315		-91.6161	-5.75795		-86.9621	-26.8113
	107.252	-45.7967		-66.4938	-44.6226		-132.644	114.718		48.2676	-111.751		-55.7963	-37.7838		-83.8765	-21.1622
	125.178	-62.4992		-61.3122	-30.6524		-139.94	151.234		46.313	-115.752		-108.385	16.9438		-97.6727	-28.8434
	101.528	-23.0529		-116.998	-64.1643		-83.6063	145.115		40.4531	-103.769		-126.392	28.3653		-104.492	-7.82676
	108.865	-43.6693		-73.3818	-38.29		-138.34	133.919		46.262	-116.06		-100.613	3.27054		-89.0634	-18.098
	138.971	-37.8265		-83.0772	-60.3592		-132.176	150.621		54.9971	-103.606		-127.813	17.8013		-85.5716	-42.5312
	120.715	-47.2748		-63.1297	-55.1186		-126.287	174.96		44.385	-119.886		-105.481	22.1502		-99.8773	-35.2418
	146.706	-41.4457		-63.5371	-29.2205		-155.456	160.955		30.201	-128.127		-86.4433	2.38749		-80.3126	-51.7413
	105.166	-38.2475		-58.9674	-56.5458		-136.551	167.044		75.3749	-126.398		-105.278	23.8447		-122.705	-21.7073
	125.157	-28.0889		-80.6528	-44.788		-140.039	175.029		51.9898	-119.053		-127.891	35.908		-104.048	-45.5998
	149.155	-34.1468		-67.7064	-62.6777		-111.266	153.291		38.6794	-116.371		-122.421	66.188		-113.594	-57.8293
	131.466	-127.462		-77.6559	-28.4478		-94.2067	136.908		54.912	-110.489		-151.525	36.1724		-124.997	28.9379
	141.843	-49.222		-61.7865	-53.9881		-136.41	158.8		47.434	-118.718		-111.297	-3.59108		-74.8794	-38.2338
	100.299	-33.3357		-80.9416	-78.4522		-110.224	150.296		46.4116	-116.279		-107.917	2.75766		-85.5137	-11.1679
	140.07	-52.8482		-79.8914	-48.1695		-117.114	146.239		49.191	-120.809		-90.4813	-4.54945		-91.3048	-29.4536
	112.722	-35.1603		-72.0513	-31.1968		-159.926	164.799		53.1812	-101.998		-98.2149	-25.53		-97.6966	-21.135
	128.79	-56.5588		-56.6179	-58.0183		-109.646	135.009		59.3483	-110.574		-114.818	16.0256		-83.674	-42.152
	164.566	-114.848		-45.5517	-57.1605		-81.0989	141.946		44.788	-119.712		-118.414	9.28858		-58.4658	-51.249
	110.172	-50.4608		-77.6949	-35.5711		-137.363	148.264		46.5557	-108.344		-107.45	11.7733		-111.734	-22.3389
	169.087	-100.453		-65.9781	-32.671		-130.507	156.205		34.0977	-121.857		-124.216	39.9346		-99.1245	-46.7414
	136.616	-60.858		-95.8445	-19.7639		-151.816	143.324		73.4858	-125.538		-117.26	35.5344		-102.001	-23.2147
	156.48	-93.5247		-84.4461	-6.77927		-118.114	149.911		41.3637	-103.521		-137.735	18.4324		-82.032	-13.9765
	111.019	-40.4286		-75.0622	-26.5549		-172.415	168.808		51.3702	-112.209		-141.732	43.3832		-104.021	-12.4526
	96.0861	-54.4646		-78.1192	-30.8287		-155.839	153.392		60.1557	-127.561		-111.849	27.6304		-77.3428	-18.6941
	140.31	-54.6559		-80.491	-38.6776		-137.737	153.777		51.118	-127.27		-93.7168	-13.9689		-82.7781	-36.0242
	138.535	-82.3021		-70.4769	-33.355		-112.197	163.706		40.9443	-121.123		-100.94	4.93215		-81.999	-24.6579
	127.861	-41.1424		-74.9559	-34.5679		-142.895	133.177		56.9603	-109.78		-129.458	44.538		-111.234	-35.6317
	130.637	-48.1258		-58.6398	-39.0608		-136.636	156.494		46.0699	-130.91		-94.4018	-17.2835		-71.9366	-34.9111
	157.906	-57.149		-62.7938	-49.6987		-148.223	159.427		58.838	-133.277		-119.296	40.5637		-104.892	-50.605
	131.425	-67.5824		-55.5428	-47.8688		-144.64	134.533		58.8268	-130.518		-99.1269	6.01223		-80.2389	-25.1756
	104.44	-37.6864		-63.061	-49.2922		-155.716	159.178		48.6287	-133.444		-90.7476	1.76576		-74.2034	-30.1377
	148.072	-74.1603		-55.7241	-65.5075		-103.019	153.084		54.2901	-134.672		-85.7434	1.07937		-76.947	-39.6299
	126.284	-35.2457		-71.0514	-62.0073		-122.254	162.012		50.7575	-107.175		-140.915	38.4266		-103.669	-33.011
	152.888	-51.7846		-61.0324	-45.5416		-146.939	156.111		67.0024	-116.197		-125.13	25.8895		-78.6814	-60.7145
	130.868	-43.4639		-87.1486	-47.3931		-116.877	79.8143		68.6917	-120.682		-81.5896	93.4741		171.321	-44.2979
	141.648	-56.3307		-61.8451	-38.4101		-157.186	147.648		46.5258	-114.206		-93.4377	-5.43449		-83.5049	-45.8211
	144.757	-40.3197		-84.9528	-54.0871		-103.905	144.512		37.2874	-118.319		-105.507	17.5654		-70.6336	-56.553
	171.57	-55.0054		-86.6189	-49.119		-100.957	135.329		46.3666	-126.633		-91.3367	-2.20595		-67.6581	-50.8176
	111.535	-15.9756		-71.5438	-44.5447		-149.132	160.363		37.1932	-117.861		-102.456	4.78498		-69.084	-45.6759
	162.694	-75.2624		-74.9253	-19.6688		-111.876	153.994		52.5778	-115.751		-148.99	39.1923		-99.9044	-25.4159
	142.599	-3.18918		-96.6662	-60.7694		-131.75	157.138		64.4714	-120.571		-95.1056	-13.3065		-86.9491	-43.8663
	76.6417	18.2095		-134.202	-91.3368		-96.8542	146.248		53.4479	-138.915		-87.7342	65.6149		-153.798	-14.6356
	130.023	-26.8004		-81.1543	-37.4263		-138.979	164.405		41.0181	-119.629		-118.342	65.3484		-116.008	-46.2509
	115.66	-55.2886		-75.364	-19.2121		-160.037	153.021		52.8908	-120.521		-128.894	37.4047		-117.48	-4.35425
	122.78	-88.8512		-40.9543	-53.1385		-133.399	159.854		52.1575	-122.79		-109.018	16.4003		-115.974	-13.8352
	135.961	-4.54382		-126.425	-39.8208		-127.306	170.009		63.0712	-119.464		-133.104	32.648		-94.0324	-39.401
	122.91	-30.7279		-69.2773	-88.9149		-114.322	145.457		59.0682	-130.426		-104.926	43.3997		-115.109	-34.9017
	118.981	-48.565		-71.2551	-36.6819		-147.919	157.048		56.4955	-131.13		-115.699	48.8364		-111.563	-31.0543
	135.891	-36.4835		-70.379	-40.4707		-140.996	175.157		53.0593	-137.822		-107.923	40.3699		-112.333	-51.0995
	116.9	-28.1628		-75.0048	-27.489		-164.477	157.38		44.3483	-132.611		-79.8623	-6.00354		-81.5295	-39.7037
	143.77	-75.3124		-50.7745	-49.8542		-121.233	144.43		30.6715	-100.246		-120	12.9783		-89.5897	-44.8415
	129.211	-46.8821		-64.6794	-50.189		-144.887	135.364		52.7547	-105.969		-109.659	-0.82348		-90.3204	-27.5163
	111.605	-44.3703		-63.7742	-42.8951		-168.037	166.653		53.3393	-121.163		-114.147	12.3787		-100.27	-10.7217
	139.313	-52.4519		-61.5666	-62.9375		-110.691	153.348		33.4663	-119.798		-97.3219	23.3861		-97.1056	-53.738
	166.815	-101.951		-80.4116	-41.5901		-84.0357	144.359		45.893	-118.575		-122.696	8.17277		-94.9044	-8.6964
	110.52	-31.1375		-76.7634	-41.1698		-139.216	147.746		58.9701	-109.741		-119.709	2.19908		-76.0646	-33.5026
	108.536	-41.302		-93.5031	-43.1689		-128.814	125.584		49.2617	-128.645		-71.2617	-7.44234		-89.194	-14.2747
	104.83	-27.6266		-82.6095	-31.9994		-146.886	159.417		43.6182	-116.903		-101.436	19.4495		-100.902	-34.5313
	115.122	-86.7176		-62.8982	-43.3814		-107.711	156.251		57.2544	-113.701		-133.134	47.2296		-112.527	-12.4514
	113.316	-33.556		-62.4676	-70.9408		-115.404	146.771		63.5134	-135.919		-100.708	29.8825		-111.214	-28.4236
	146.762	-50.2881		-79.1498	-35.5866		-141.021	148.19		37.7214	-119.892		-91.1736	-9.73895		-71.8582	-41.9818
	112.312	-50.7679		-74.0907	-38.0529		-135.774	161.867		44.3865	-124.376		-116.096	29.1705		-96.8378	-16.6336
	114.257	-11.2354		-87.1747	-61.8793		-126.902	161.632		50.3727	-115.927		-114.205	47.827		-117.729	-49.3818
	117.598	-74.9983		-69.1635	-32.1919		-126.193	99.3505		57.1838	-134.575		-75.2799	7.8353		-78.9278	-34.6062
	123.559	-29.7591		-89.9469	-56.8309		-110.127	169.809		42.5813	-126.056		-113.045	31.5741		-95.5129	-24.1802
	122.585	-43.746		-78.8653	-47.3761		-118.297	160.349		36.9397	-133.538		-85.8716	7.09872		-82.7877	-25.9268
	162.358	-40.621		-56.3613	-66.724		-134.814	156.973		65.4666	-126.837		-100.952	5.16329		-77.8824	-67.7939
	118.534	-27.1047		-88.6115	-93.0691		-78.923	163.017		55.7909	-130.167		-117.914	36.0184		-115.473	-17.405
	90.0863	-29.7848		-63.7327	-48.9575		-137.412	159.35		47.7022	-119.229		-111.386	12.1514		-76.8411	-23.0154
	110.906	-50.149		-56.0787	-69.5129		-128.585	136.141		41.7827	-118.463		-56.547	-27.2405		-80.3029	-25.023
	113.969	-55.7341		-80.0088	-25.0704		-139.204	149.875		36.4785	-127.152		-88.3753	0.687109		-86.6321	-4.97233
	110.504	-18.1571		-80.6561	-51.5473		-122.45	158.049		47.1516	-119.242		-119.701	16.8824		-87.8825	-34.4854
	107.868	-59.4909		-85.8693	-30.2654		-126.595	119.435		35.1908	-121.284		-70.0635	-10.051		-106.314	6.90439
	131.822	-35.235		-85.7091	-47.1357		-137.046	162.603		51.3545	-123.428		-116.487	31.8024		-96.8626	-37.1395
	163.884	-66.4399		-84.2457	-51.8126		-98.6834	150.929		29.7638	-123.696		-105.584	28.6201		-97.2608	-41.5444
	116.867	-34.0726		-65.6676	-28.3		178.612	162.22		54.8391	-108.922		-109.483	-5.24656		-98.8349	-28.0516
	111.829	-26.8258		-66.5706	-47.2016		-156.095	161.351		60.9146	-123.724		-114.251	14.1459		-98.2027	-24.1008
	112.456	-63.478		-77.1283	-36.0344		-124.823	153.132		34.2731	-117.533		-90.3775	-12.9789		-74.4881	-12.0047
	121.595	-42.0233		-58.443	-56.3468		-135.778	136.475		47.2119	-100.562		-106.132	-0.35712		-79.5217	-48.2387
	133.079	-54.5308		-63.4858	-44.5408		-137.448	165.702		41.8318	-106.782		-126.347	49.228		-118.47	-41.4765
	109.544	-30.2816		-62.1574	-47.3476		-142.973	153.713		54.1181	-130.19		-100.087	-7.08743		-66.8186	-41.3482
	127.63	-37.8201		-81.0592	-35.2361		-144.33	147.996		51.8599	-119.456		-97.2527	-2.72469		-90.9756	-35.2781
	121.712	-26.5594		-77.0478	-36.1075		-141.101	163.933		49.9613	-117.385		-110.649	0.489759		-83.7177	-42.0236
	119.174	-64.1909		-51.228	-67.1863		-129.471	164.208		41.5632	-129.264		-95.4951	21.3023		-89.2011	-27.378
	123.493	-63.1616		-79.8413	-64.9328		-96.5216	157.803		56.5048	-120.555		-121.386	33.1788		-102.416	-1.44376
	175.165	-95.9656		-75.1596	-42.9548		-109.765	152.815		72.5739	-122.668		-140.875	19.8199		-60.2934	-57.9389
	116.411	-48.5551		-67.0056	-52.4333		-125.158	143.805		44.4258	-125.817		-116.752	34.2158		-120.975	-4.15157
	76.3647	-21.0477		-68.9351	-45.4914		-147.412	156.119		48.2073	-117.194		-112.967	11.0265		-82.2453	-19.13
	132.282	-36.2118		-58.9006	-51.714		-145.79	173.631		43.0489	-130.606		-102.753	28.9965		-122.213	-37.0335
	145.344	-105.694		-50.1587	-38.8817		-120.925	129.926		42.3166	-122.302		-101.557	43.1384		-126.601	-27.8119
	140.118	-64.5504		-48.6119	-45.9033		-129.054	150.142		43.5872	-127.145		-104.326	19.0866		-91.9576	-30.489
	163.098	-94.426		-74.3309	-49.7463		-90.586	152.748		39.4146	-133.357		-108.412	21.0807		-84.2978	-26.795
	164.541	-80.4822		-58.7516	-38.6903		-121.353	160.593		44.3128	-120.112		-131.614	46.7944		-108.491	-23.7761
	135.927	-32.4817		-65.5388	-56.389		-135.705	155.555		51.506	-139.924		-89.2523	11.8692		-82.082	-49.7272
	135.435	-70.0499		-59.0724	-31.2461		-146.93	167.209		43.6099	-126.867		-115.928	26.0038		-97.4153	-29.8023
	130.585	-47.7836		-69.669	-48.606		-132.979	140.331		43.9977	-127.334		-88.7113	7.70402		-87.4987	-27.6198
	151.944	-28.3691		-88.1497	-39.4927		-132.957	168.016		48.2315	-130.693		-108.963	14.6383		-72.2375	-58.5754
	95.5829	-26.5279		-88.976	-48.4175		-159.845	152.805		64.9482	-126.197		-100.892	13.9675		-93.3814	-28.107
	117.262	-28.8297		-77.5676	-48.9459		-135.942	155.376		42.9657	-106.188		-110.328	15.949		-105.713	-40.0671
	113.45	-47.2761		-70.1515	-34.1034		-143.247	125.807		74.9719	-125.636		-103.033	15.5692		-106.013	-22.9046
	130.187	-60.4479		-68.3268	-47.1298		-133.154	143.197		46.6845	-116.875		-104.503	-4.97608		-75.7434	-26.3142
	118.437	-36.0241		-75.9774	-33.8563		-163.522	165.845		54.6643	-113.795		-115.981	14.6011		-94.9959	-35.3929
	123.166	-33.9898		-81.0328	-36.84		-152.405	165.105		47.0864	-125.917		-112.111	26.1606		-99.1723	-36.336
	142.236	-37.4132		-71.8504	-67.8046		-112.284	160.037		42.7148	-127.625		-101.678	22.1912		-101.892	-47.3844
	139.252	-14.7172		-126.16	-52.378		-95.7214	139.366		32.0714	-112.649		-113.479	61.4674		-136.726	-27.2167
	118.948	-43.9496		-80.9205	-84.6757		-98.8123	162.366		43.3839	-117.682		-101.27	2.83204		-58.7417	-44.5712
	101.323	-43.9707		-87.1725	-42.7349		-132.078	118.334		48.4957	-112.054		-84.4069	-7.40028		-96.1855	-5.73122
	119.183	-47.2407		-94.1308	-79.0877		-74.5122	148.177		58.954	-117.499		-123.912	12.7468		-96.4043	-2.45826
	117.136	-54.8085		-67.0193	-54.3805		-138.629	144.051		48.8889	-124.339		-95.9281	20.767		-90.1125	-30.3703
	123.349	-18.774		-80.3774	-56.5859		-149.597	152.826		72.6822	-100.338		-115.423	-10.2783		-75.9014	-47.2328
	111.951	-40.5874		-85.1884	-37.3742		-126.771	115.448		46.5031	-112.372		-107.526	9.96431		-95.9618	-5.30152
	114.529	-34.4902		-79.1739	-52.8574		-120.481	129.014		39.5358	-129.791		-88.442	18.056		-102.698	-17.0717
	99.9041	-40.4926		-61.7539	-58.5462		-130.865	-174.016		34.5186	-116.988		-113.191	13.1625		-81.5301	-31.4032
	131.308	-36.4569		-66.5814	-38.7614		-136.965	149.788		50.2106	-112.537		-117.458	-3.13951		-76.1394	-41.1051
	128.266	-57.2574		-85.8558	-35.1762		-133.789	138.242		50.8399	-122.413		-114.353	23.7607		-87.1616	-30.927
	125.238	-46.692		-54.3151	-52.5158		-156.094	155.505		50.2572	-112.691		-78.5641	-23.2962		-89.5577	-33.5484
	92.9647	-39.6918		-60.6706	-43.6657		-145.372	149.244		53.9875	-124.589		-117.662	35.0623		-100.398	-8.72951
	112.554	-9.86639		-95.8768	-67.3379		-118.775	156.965		58.9418	-121.591		-95.3463	9.44406		-89.031	-42.8362
	118.749	-57.5047		-77.8452	-27.2058		-138.651	142.33		43.8995	-123.509		-88.9003	-7.43488		-71.7922	-24.5167
	134.674	-72.3376		-77.2799	-21.9049		-141.61	154.957		47.8449	-121.919		-100.905	3.07499		-78.1385	-35.9452
	90.8691	6.97755		-159.898	-72.6122		-83.5583	97.6348		53.3264	-127.508		-73.6251	6.76174		-92.0272	-0.13872
	126.498	-24.1901		-89.3613	-60.6081		-115.79	143.533		55.1342	-120.675		-96.6274	6.76268		-94.1475	-38.9061
	96.3245	-38.3946		-72.5034	-36.9078		-147.122	94.7278		61.9356	-119.161		-49.5049	-43.9522		-74.4255	-14.5795

## Sheet: 11b
fMD_CDCl3
10
	D-Leu1			Leu2			Leu3			D-Pro4			Tyr5			Leu6
	f°	j°		f°	j°		f°	j°		f°	j°		f°	j°		f°	j°
	80.2849	-105.171		-85.8116	-59.2107		-84.5661	144.431		69.7239	-145.286		-101.487	13.0595		-99.3486	64.6598
	84.1576	-25.1163		-74.7892	-90.2846		-110.578	131.442		39.6314	-116.316		-54.4473	-35.5986		-85.9248	3.62949
	100.783	-55.3966		-63.468	-46.9273		-133.778	97.856		69.9354	-130.137		-64.3099	-7.65646		-84.9083	-20.1042
	84.0829	-36.8131		-56.1378	-44.9201		-150.773	149.785		34.4651	-122.558		-75	-9.43143		-80.1553	-25.7423
	83.2206	-47.5937		-87.0091	-15.4182		-141.641	137.638		44.6272	-125.465		-58.6063	-18.5122		-75.3927	-19.1227
	83.6696	-76.0658		-33.1579	-60.8052		-127.394	139.305		50.1005	-136.3		-56.2095	-31.5664		-67.7245	-8.7256
	87.424	-81.4982		-63.8704	-79.435		-75.3542	131.444		56.5505	-114.047		-104.507	-6.07417		-90.5972	22.6149
	112.503	-63.2252		-36.9906	-48.9169		-131.265	165.353		35.6794	-114.998		-89.4909	-8.00671		-88.7059	-22.0488
	74.4946	-76.9226		-51.9572	-45.9073		-130.541	108.245		52.003	-116.347		-62.6695	-31.8148		-96.9542	32.4995
	65.5626	-91.5016		-66.0004	-50.6796		-96.4786	111.139		55.0774	-120.609		-72.4239	-20.9514		-87.4593	44.0458
	77.3933	-84.9512		-45.5035	-57.6642		-112.727	85.7		65.9647	-128.763		-52.5503	-29.396		-86.0201	22.1842
	74.0035	-71.3762		-79.6639	135.143		-41.196	141.124		76.0766	1.64447		-146.28	-140.358		-115.07	146.625
	81.3602	-53.7527		-73.2386	124.246		-41.8074	115.633		83.3386	7.93031		-134.825	-139.41		-113.84	116.022
	86.9573	-62.3982		-73.1391	125.249		-59.3191	156.066		77.4211	2.94035		-157.457	-157.87		-86.4744	128.716
	76.3978	-66.4135		-59.3872	138.754		-72.6287	135.627		83.6164	0.348469		-138.165	-146.271		-114.307	122.921
	81.2672	-83.5228		-58.9172	152.29		-65.1555	139.59		62.3025	-0.59427		-126.643	-126.471		-143.763	123.221
	133.469	-100.311		-70.1272	153.685		-51.4344	128.138		81.1163	-2.12677		-105.645	-164.166		-105.626	108.479
	77.3669	-63.6173		-89.5148	137.513		-57.6912	131.338		82.6339	-1.40229		-124.757	-137.055		-118.793	133.292
	75.4048	-84.3359		-70.5293	144.738		-57.0707	141.274		64.8734	0.75882		-124.042	-155.029		-92.4547	147.971
	81.0619	-76.1803		-67.7618	170.545		-75.7508	164.829		69.744	2.6486		-167.732	-179.581		-79.7377	132.399
	74.6496	-74.8261		-43.9144	137.605		-65.4845	142.145		72.693	3.27607		-140.122	-89.8005		-165.447	105.934
	110.624	-78.6886		-61.6346	137.025		-59.2282	142.329		75.9304	-18.4138		-109.621	-156.878		-80.6463	102.368
	104.531	-67.1079		-113.98	139.738		-55.6639	155.206		85.9425	-0.1937		-163.739	-116.168		-136.559	132.082
	81.957	-84.3269		-50.4084	136.349		-54.1887	134.809		82.4559	-7.30475		-139.296	-174.337		-76.271	122.906
	78.4656	-90.5384		-57.2584	139.943		-59.1935	155.61		75.2034	-15.5757		-129.338	-143.872		-115.976	138.506
	82.6934	-89.1972		-73.8301	153.962		-64.7971	146.667		74.7732	-5.81609		-140.028	-149.488		-93.9546	150.221
	74.1232	-58.2665		-77.4599	163.052		-71.0747	122.63		79.8892	7.74784		-126.137	-86.2063		-176.927	112.825
	110.948	-15.5867		-99.9479	-155.737		-88.6453	127.729		65.8247	-88.7999		-42.9252	129.041		-46.4879	100.452
	135.774	-66.4546		-83.9634	-150.455		-87.9978	152.298		75.9005	-92.9988		-67.5604	124.284		-52.8258	122.281
	74.2632	-71.8277		-53.0956	150.918		-72.265	135.778		83.0728	-10.6036		-118.422	-118.483		-145.379	116.721
	96.2428	-68.9496		-64.4885	134.171		-52.1958	151.768		57.4567	7.45623		-134.279	-118.655		-147.735	113.325
	83.7355	-69.1972		-87.3401	147.204		-68.8162	151.533		72.9313	9.1043		-162.867	-140.245		-110.333	141.787
	81.7428	-68.5933		-63.8935	151.493		-70.2943	163.479		69.659	2.94321		-166.041	-165.87		-99.9569	122.624
	70.2798	-85.1177		-50.4122	150.794		-59.7868	118.288		86.3757	-6.58365		-118.154	-142.142		-102.986	126.911
	77.8234	-85.1367		-48.4148	134.336		-63.6083	129.357		63.1372	9.64346		-104.053	-99.1895		-160.565	125.453
	86.1305	-82.5341		-83.6552	159.58		-52.2582	134.593		75.1437	1.32085		-142.805	176.919		-75.2837	129.95
	77.4269	-75.3753		-60.5808	139.079		-53.7344	131.619		75.401	-1.59354		-130.705	-162.961		-79.8606	130.096
	80.8881	-72.3289		-73.3197	151.484		-44.0948	137.409		61.4027	-8.1805		-114.118	-123.679		-131.737	128.18
	89.029	-82.4973		-51.8603	116.412		-50.3776	137.62		68.9562	17.9424		-142.925	-98.2913		-162.68	111.204
	75.5502	-76.8909		-70.5614	170.806		-64.979	139.67		62.9807	10.3183		-131.441	-107.307		-149.709	141.733
	79.4356	-63.6826		-60.2972	144.474		-63.062	138.066		65.5489	17.6508		-162.991	-141.606		-120.571	113.835
	82.7259	-69.8214		-71.0416	155.32		-71.0599	129.136		74.6564	-2.49603		-118.363	-145.321		-112.557	134.95
	89.1227	-86.0771		-52.6393	-40.7013		-118.956	102.39		60.4612	-110.843		-75.5393	-19.4389		-97.1754	15.8862
	89.2943	-59.0555		-68.6459	-49.2856		-118.101	95.3044		49.304	-115.639		-33.6448	-45.255		-88.9892	0.695909
	71.3357	-81.2344		-106.888	-14.7009		-115.439	83.3377		66.1952	-125.76		-45.6013	-48.982		-88.0049	74.4127
	102.487	-84.5118		-66.1014	-48.4804		-106.508	117.778		45.7223	-128.026		-71.1571	-15.8152		-94.0738	20.2171
	118.897	-73.2581		-56.1516	-29.1801		-153.611	156.902		67.9887	-130.151		-97.9733	-14.6285		-73.8981	-7.06851
	82.9476	-78.1354		-55.785	-37.5231		-134.86	126.031		50.5157	-114.308		-66.0234	-29.7813		-93.4444	16.2485
	98.7732	-73.4678		-49.8516	-43.9783		-134.548	153.823		44.4165	-137.922		-68.6339	-12.6569		-99.3929	1.15472
	73.408	-93.2144		-60.7231	-48.1299		-114.785	121.098		66.4376	-126.04		-84.1573	-9.48712		-105.344	53.4558
	91.1737	-68.6848		-78.6302	-35.1945		-118.579	94.3851		59.6411	-114.15		-83.7345	5.20922		-105.079	10.2083
	66.979	-60.4957		-91.5676	-68.3307		-83.9881	162.586		49.6592	-130.577		-95.5789	9.27876		-102.481	62.9731
	50.9935	-93.2325		-52.15	-40.6034		-127.133	119.353		28.4639	-106.687		-48.0577	-62.3098		-85.7924	75.4538
	96.3262	-55.9		-39.1803	-52.8603		-141.55	143.962		57.7151	-127.762		-68.6236	-25.3106		-80.0345	-17.5434
	94.4165	-79.5827		-74.7226	-31.7597		-123.326	89.196		51.5924	-116.737		-62.8006	-20.9865		-97.7949	16.6487
	75.7458	-84.3999		-76.0371	-15.9378		-126.59	91.6434		54.1217	-114.699		-66.995	-29.8556		-80.2346	34.4168
	74.64	-82.7539		-83.1582	-38.6703		-110.323	103.831		40.4364	-126.427		-55.6668	-29.5668		-90.744	58.9036
	88.4041	-24.8136		-79.8162	-40.0749		-155.833	146.64		50.5727	-119.685		-94.5587	-5.49765		-86.8795	-15.557
	51.5399	-112.73		-71.225	-7.127		-116.919	91.7526		74.795	-107.505		-99.098	-39.9677		-74.9667	81.3378
	91.91	-44.8735		-76.4211	-40.2156		-141.404	134.387		41.0506	-117.727		-67.7433	-21.3273		-74.3527	-15.9109
	87.9626	-62.9528		-36.541	-73.1912		-117.057	120.236		51.6108	-118.63		-46.4266	-37.7754		-85.2346	-14.2318
	95.1277	-67.4715		-62.7169	-42.2561		-133.206	132.373		47.4807	-129.34		-72.8044	-3.24467		-96.6536	-1.5564
	103.097	-88.7076		-70.0067	-36.8555		-110.616	100.603		37.3813	-122.467		-67.0988	-7.83858		-106.036	29.8739
	83.0228	-53.8415		-55.499	-62.3282		-142.288	132.579		40.5678	-123.647		-64.7987	-15.8454		-82.224	-12.1576
	60.142	-98.838		-73.7416	-48.4567		-101.419	112.985		71.2696	-123.497		-91.1885	-12.0463		-86.6507	75.1124
	56.8321	-86.8021		-74.2083	-51.48		-98.2067	117.184		63.3448	-141.318		-82.1911	-1.97673		-91.9917	61.2782
	87.5483	-106.698		-86.3032	-20.027		-103.877	94.1783		58.2822	-118.378		-87.1884	-17.1715		-87.1567	56.4014
	98.267	-44.6384		-68.1205	-37.5893		-151.16	161.017		49.0067	-113.834		-102.624	-2.29379		-104.865	-5.24643
	72.9413	-113.722		-75.1314	-34.5083		-110.672	141.142		55.2966	-125.743		-94.7848	-2.57685		-99.3085	71.9954
	67.949	-106.146		-56.0772	-54.9785		-96.0006	103.501		61.348	-119.438		-67.9746	-33.9337		-83.6056	69.5161
	113.772	-68.9622		-77.4289	-17.3098		-144.125	147.819		42.9126	-115.566		-70.458	-31.653		-69.6986	-20.2681
	91.0011	-69.1012		-68.9487	-45.0836		-117.814	127.63		45.0297	-120.596		-75.9431	-6.0565		-95.4122	-0.92607
	71.5206	-77.9592		-97.6565	-51.5543		-89.357	112.416		41.8576	-121.561		-92.0722	6.4035		-80.4577	41.0456
	97.4437	-64.7748		-51.4173	-63.9064		-129.259	87.5748		78.4104	-121.779		-48.8973	-31.2918		-84.4402	-6.14366
	77.7267	-82.6202		-60.1944	-37.1001		-112.493	95.896		40.9975	-111.451		-50.6654	-46.9399		-73.2325	18.7729
	107.518	-73.2529		-64.4252	-58.8001		-106.138	100.228		55.7776	-123.855		-57.315	-18.5893		-105.807	8.68408
	94.932	-61.7839		-68.0802	-37.7211		-129.491	104.123		57.8048	-112.569		-70.6335	-14.7778		-104.829	5.72629
	114.041	-37.0671		-62.0207	-51.8294		-151.358	137.199		45.5075	-106.276		-91.765	-22.9539		-81.2352	-25.801
	46.0738	-90.9901		-60.4122	-46.7719		-117.058	110.28		34.9548	-124.715		-54.4584	-30.8316		-91.2207	78.5825
	59.2591	-88.1291		-90.65	-48.8939		-80.647	125.065		55.6804	-117.313		-101.952	3.75038		-98.7065	67.7208
	86.4105	-47.3175		-62.7571	-40.0993		-161.112	147.249		40.2628	-111.224		-87.3684	-9.36235		-104.919	0.283838
	83.583	-110.666		-79.4546	-29.921		-104.111	108.243		59.5963	-119.418		-94.2737	-8.7457		-102.54	61.3449
	84.3134	-44.2985		-59.4533	-56.295		-139.009	160.567		45.5739	-123.66		-99.1891	22.035		-113.285	-8.63918
	97.0173	-54.5572		-93.7596	-48.5667		-104.245	99.5746		44.1117	-106.817		-59.106	-33.3452		-81.8162	6.60788
	66.7221	-112.185		-67.5702	-32.3032		-109.433	126.712		47.5591	-108.446		-106.177	-4.7043		-93.2078	69.851
	91.1032	-42.6477		-62.9423	-40.2214		-156.034	130.624		47.1701	-109.808		-67.133	-42.6081		-73.0398	-16.6783
	70.3242	-80.6327		-50.3578	-41.9396		-123.64	102.844		37.8392	-101.296		-86.4325	-11.5143		-92.3699	26.8114
	69.5364	-81.0219		-40.5326	-35.3827		-143.78	89.283		64.3958	-109.521		-66.4576	-34.1081		-94.8859	29.6046
	78.0653	-81.0367		-58.8435	-59.8684		-95.4274	113.482		40.2054	-119.518		-54.8099	-36.2855		-80.8498	17.4673
	107.579	-56.0511		-68.9109	-30.5952		-150.837	161.418		29.531	-125.957		-96.7277	18.7125		-104.448	-19.7163
	89.151	-55.5463		-59.6477	-63.7824		-112.58	141.132		40.5159	-129.046		-71.232	-15.9224		-69.3261	-8.56217
	104.48	-56.9619		-65.8986	-34.8921		-149.746	136.014		34.0339	-135.542		-64.5041	-8.10697		-84.0699	-5.54389
	96.2865	-51.1962		-73.5079	-30.7696		-132.835	106.622		41.1245	-102.216		-77.6233	-15.3741		-88.06	-10.681
	120.578	-56.0725		-74.1014	-30.4634		-144.12	149.276		54.2944	-133.137		-95.7055	4.55492		-83.936	-28.0602
	79.5107	-53.762		-52.9757	-55.0306		-143.92	157.963		43.4446	-124.243		-81.121	-13.537		-80.208	2.74476
	-57.7169	-11.5108		-63.2705	-48.1507		-163.146	136.105		58.5796	-107.034		-66.6047	-50.8855		-87.6843	145.868
	61.0919	-114.563		-63.1111	-33.5743		-96.4797	94.1535		66.4101	-95.4329		-109.599	-23.1883		-88.7874	74.5825
	113.031	-40.555		-52.3064	-44.3622		-164.245	155.996		58.5324	-118.281		-85.8642	-18.2769		-73.7263	-36.9911
	77.2724	-74.6307		-75.6938	-27.564		-135.504	144.888		54.8044	-118.053		-116.742	18.8097		-102.054	18.3033
	43.6492	-87.4297		-63.5508	-48.1525		-113.238	106.398		75.5643	-113.725		-79.0662	-37.3383		-87.9355	74.8545
	56.9846	-111.854		-64.8307	-28.5282		-103.401	122.764		37.846	-111.902		-81.5776	-14.4119		-109.991	68.5541
	120.313	-42.786		-57.798	-34.1973		-156.12	164.114		49.0443	-129.119		-108.649	40.2953		-111.313	-38.1761
	80.7399	-48.4503		-151.513	-36.3194		-104.112	133.913		49.1259	-127.122		-78.3737	-23.1325		-82.7475	83.0488
	103.433	-56.8385		-53.2737	-49.5396		-125.88	142.209		31.3829	-131.615		-64.9036	-14.2769		-80.7423	-19.2606
	74.2653	-91.3715		-77.2035	-17.0976		-123.622	69.8695		61.5574	-123.167		-54.0665	-28.9255		-101.064	62.5789
	99.1004	-45.4425		-57.0708	-54.0239		-133.636	160.07		48.6696	-115.636		-80.6074	-10.3569		-75.769	-36.9865
	120.122	-92.3705		-82.8654	-40.1178		-117.6	138.485		54.3663	-113.394		-114.279	-1.3994		-113.921	35.4363
	92.829	-61.8583		-71.8425	-41.6084		-121.571	114.1		55.3447	-131.471		-55.4374	1.13403		-109.658	-3.13937
	84.8379	-69.3337		-35.7619	-53.7897		-157.685	150.359		58.8633	-126.281		-85.0689	-3.09851		-81.5455	-8.22724
	67.8042	-89.8511		-61.7622	-34.1011		-119.772	113.632		44.2784	-132.875		-69.8164	2.89494		-93.9106	24.3595
	81.1102	-85.1698		-67.9047	-26.4516		-122.806	78.5938		55.9446	-113.716		-63.6812	-26.2511		-91.8344	33.6235
	83.0629	-17.0517		-65.691	-54.3756		-159.053	166.167		49.4646	-118.272		-96.3645	8.74441		-93.6918	-21.5218
	70.603	-62.9279		-62.1349	-47.4992		-117.511	98.1907		71.3606	-119.04		-84.1804	-9.81177		-77.9321	7.07337
	73.0609	-98.8243		-94.7631	7.73081		-124.633	97.3833		55.2501	-113.958		-75.4502	-43.0894		-72.5045	72.0587
	94.276	-47.4505		-54.8486	-58.0231		-130.043	165.254		40.3163	-123.606		-84.0367	-1.22668		-90.0144	-16.2188
	89.0409	-81.6142		-87.181	-22.4571		-118.977	89.2472		57.0189	-114.078		-63.3395	-30.5897		-86.4929	28.7789
	86.8065	-73.867		-54.0554	-42.8838		-137.488	99.6442		41.3293	-110.959		-58.8197	-20.0253		-91.3622	1.43237
	77.1831	-79.8717		-108.077	-36.0882		-98.1264	123.947		65.6156	-123.004		-105.34	-10.513		-90.7132	55.0349
	102.505	-62.1974		-65.8211	-59.0644		-100.274	101.69		40.1088	-96.7868		-77.2195	-24.7983		-86.1098	-2.50588
	71.813	-90.0488		-77.9358	-44.4835		-115.14	133.346		45.8905	-123.354		-107.117	20.4005		-105.453	60.2244
	50.6669	-91.5268		-93.7604	-3.17864		-117.275	80.1131		67.5601	-107.531		-69.4432	-35.7015		-96.4373	79.0556
	101.773	-43.2305		-65.9149	-35.2393		-159.915	100.965		70.002	-124.721		-72.4375	-15.3474		-71.7196	-31.8538
	97.3484	-53.1372		-69.5392	-23.8212		-162.561	121.142		71.1053	-134.731		-73.2357	-19.6541		-79.9815	-9.38469
	82.8443	-79.9908		-67.4276	-47.7909		-103.536	116.119		33.8728	-99.2737		-85.4672	-15.8548		-114.522	42.3185
	90.4116	-61.1772		-76.5476	-34.6463		-129.314	95.1822		53.5459	-120.635		-53.1512	-27.1153		-90.9499	7.77187
	87.6039	-78.6169		-85.7962	-39.0115		-137.426	139.611		60.1441	-109.383		-114.976	-20.4625		-83.2791	52.9352
	96.4813	-98.5228		-68.8008	-24.7325		-121.587	74.0521		79.2493	-130.131		-70.8193	3.80873		-110.522	20.2145
	75.6895	-98.8297		-107.718	-3.6472		-105.544	103.375		59.9044	-123.382		-92.2039	-10.9389		-93.4995	74.9013
	101.499	-46.9475		-55.8103	-72.2424		-118.767	158.785		23.8232	-115.764		-84.2727	-9.24361		-92.5466	-2.12564
	96.4729	-33.3957		-64.162	-54.5644		-146.751	150.603		48.149	-124.241		-80.9266	-12.5026		-79.9818	-19.5129
	147.577	-67.9146		-73.516	-29.6577		-153.521	159.275		69.1859	-127.665		-118.658	8.67427		-70.4527	-40.0587
	94.6465	-72.6443		-68.4472	-14.8802		-153.228	153.187		37.5527	-103.36		-114.565	4.64121		-109.893	14.8596
	103.845	-58.565		-57.8516	-53.9355		-132.703	151.468		51.7469	-115.188		-121.851	25.6366		-101.994	-12.7552
	84.969	-73.0285		-96.02	-40.0561		-118.542	138.45		52.5857	-119.99		-96.6155	-9.50539		-97.7927	44.4365
	55.3335	-90.0039		-89.3953	-43.0549		-88.7507	109.424		48.535	-112.794		-96.9836	-22.7227		-80.2692	89.6213
	82.5883	-92.4864		-73.8463	-18.0361		-121.981	97.3551		36.8641	-107.536		-66.3893	-39.5928		-88.2996	44.6986
	137.482	-79.3526		-53.9274	-56.5161		-111.558	155.414		49.8834	-137.086		-102.798	21.0978		-90.1578	-15.8734
	74.9362	-88.0647		-43.8988	-33.0952		-157.603	159.268		62.4165	-119.236		-112.019	8.54313		-107.65	33.1355
	91.2416	-59.8012		-75.8511	-39.2786		-139.57	147.24		62.4033	-121.218		-79.4087	-25.9437		-95.932	10.5618
	82.9997	-81.3012		-50.5573	-45.8612		-116.546	98.1265		71.3371	-101.917		-105.115	-18.4641		-65.9642	-2.78398
	77.2301	-72.9626		-67.2758	-22.9129		-141.019	112.281		55.655	-133.293		-43.0699	-39.4656		-82.7839	12.8305
	113.069	-70.8917		-72.1238	-29.6189		-130.798	91.2393		64.7306	-126.4		-74.0229	-9.7259		-72.425	-24.2701
	79.5532	-39.2142		-57.1108	-50.215		-148.171	132.243		52.097	-113.996		-61.1754	-31.774		-83.7181	-20.4028
	94.5126	-8.8942		-115.818	-33.5799		-138.352	111.672		34.2108	-121.885		-67.9968	-12.9987		-70.8342	-27.3
	84.9901	-52.7411		-73.5205	-35.6242		-156.053	115.462		52.4845	-136.29		-51.2816	-18.2775		-81.2433	-5.85411
	118.398	-51.6838		-67.7947	-38.5073		-142.066	110.542		73.5461	-103.351		-99.0019	-9.9125		-75.3076	-39.4786
	55.8103	-98.0278		-57.8574	-46.7996		-111.401	113.616		68.0756	-107.991		-125.188	7.21017		-98.4131	66.8342
	106.757	-18.5235		-74.1609	-95.0486		-106.192	139.53		55.6593	-125.141		-65.3771	-26.973		-58.4748	-40.4122
	82.9447	-62.2671		-73.1454	-43.9357		-121.188	80.3936		68.1473	-115.791		-75.8862	-12.9345		-75.5597	-1.88284
	136.16	-67.9975		-65.4129	-43.7447		-124.247	152.626		53.308	-141.043		-98.3055	32.3463		-114.443	-25.6205
	78.7432	-75.1269		-56.4305	-35.9555		-160.963	151.229		66.9425	-123.789		-118.047	27.5081		-127.475	24.8652
	78.7156	-37.3304		-78.1579	-61.5249		-115.72	134.2		58.6813	-132.586		-86.1425	1.06852		-86.0534	-1.40262
	126.591	-49.7844		-84.0727	-61.4238		-102.582	94.5839		55.0158	-120.058		-67.9859	-15.884		-74.3323	-24.0285
	103.234	-88.6091		-38.7313	-66.3691		-97.091	108.821		44.9431	-116.585		-78.887	-13.1075		-82.339	-6.06595
	78.2542	-79.9846		-60.491	-27.4172		-150.262	143.346		52.6504	-139.754		-65.7657	-17.0582		-102.876	30.4518
	79.024	-84.4407		-83.0225	-53.4145		-77.3837	112.497		47.6055	-126.211		-72.3899	-23.2054		-77.6428	53.067
	87.1404	-76.2688		-75.5856	-46.0148		-119.69	156.38		61.908	-114.453		-111.482	-24.4176		-96.3893	48.9413
	108.586	-60.7913		-52.0227	-34.6031		-163.734	118.121		49.4897	-115.73		-81.4797	1.82138		-72.6702	-41.9605
	92.2365	-62.3087		-66.3513	-43.4948		-134.282	144.94		41.9621	-125.807		-89.236	5.42007		-98.4722	2.59255
	112.972	-47.4289		-68.4905	-55.6958		-125.518	160.433		39.0023	-118.548		-77.796	-18.3778		-82.6086	-19.3402
	91.1896	-55.8012		-63.4121	-24.8334		-161.121	137.399		55.698	-130.661		-67.7018	-13.1985		-88.6674	-6.69438
	121.226	-53.7793		-55.1797	-52.2328		-126.992	149.78		34.2518	-122.328		-66.5985	-16.4649		-72.6262	-49.1633
	81.1763	-91.9616		-56.4664	-34.9523		-120.349	102.9		57.9178	-116.113		-55.9382	-26.38		-115.126	34.1824
	88.198	-48.9511		-56.8571	-75.6919		-107.674	142.783		46.6325	-103.702		-106.027	-2.85762		-73.0145	-17.3208
	98.4656	-75.9224		-57.0338	-30.114		-144.335	97.6097		54.4982	-109.215		-73.097	-16.2006		-83.9182	-7.12788
	108.283	-58.8874		-59.3819	-51.7774		-124.292	104.534		45.3841	-122.515		-59.8484	-9.4331		-106.436	-4.49717
	83.2105	-65.3255		-39.476	-69.8286		-128.379	105.999		59.2141	-124.834		-76.8166	-0.28281		-83.9988	-5.08982
	69.9663	-94.4452		-60.07	-45.9288		-100.69	108.658		47.83	-115.901		-90.8384	-1.91083		-96.7615	46.2864
	108.76	-56.2658		-68.9437	-38.8368		-129.629	122.083		32.4597	-111.252		-75.2402	-17.3111		-61.361	-37.0026
	98.6205	-72.9504		-58.5683	-48.7112		-126.067	115.988		48.2161	-130.005		-65.6424	-13.0912		-93.6471	2.92849
	94.6777	-45.8744		-54.6935	-47.3759		-143.44	145.797		53.7786	-137.301		-72.6704	0.207633		-87.8849	-20.3196
	51.1565	-96.224		-62.2216	-33.8994		-101.467	83.4066		56.6983	-115.805		-69.829	-14.5409		-101.961	66.4468
	92.4456	-51.3138		-67.5687	-49.5262		-108.669	131.603		38.4794	-111.537		-89.0277	-2.326		-91.9608	-12.2317
	104.451	-33.9435		-62.383	-67.1098		-129.961	143.275		57.3244	-131.459		-82.0485	-13.6897		-89.7681	-13.9783
	53.8213	-117.139		-53.3296	-53.6709		-111.399	152.742		43.6413	-118.107		-119.543	41.9627		-141.882	89.5126
	74.5593	-65.6501		-70.0141	-38.2209		-125.209	100.759		54.1413	-116.781		-40.4424	-46.4516		-83.4392	7.82011
	100.09	-41.6485		-64.3014	-62.7514		-120.127	131.774		48.4922	-129.97		-93.2261	40.0066		-133.815	2.43777
	81.0559	-101.909		-95.4834	-31.0516		-99.9513	111.238		64.975	-108.591		-83.1561	-59.0686		-66.2928	89.4227
	84.1781	-77.6911		-44.3654	-46.1197		-132.499	117.952		44.0754	-116.065		-64.2131	-14.4421		-83.9598	-9.75391
	114.972	-67.172		-60.6714	-46.7714		-122.846	94.1926		50.7355	-110.579		-65.2355	-22.975		-87.3054	-20.4029
	76.1409	-63.9886		-67.1481	-58.1169		-106.568	109.255		47.8197	-117.924		-72.6595	-13.1411		-92.4463	17.3509
	111.547	-71.7479		-73.1567	-35.189		-127.848	128.117		50.6306	-118.197		-100.049	0.834664		-87.0376	-0.92574
	100.338	-83.6965		-93.8218	-39.8158		-112.729	162.673		44.3393	-123.132		-128.197	30.3525		-104.86	29.1
	121.886	-52.0337		-61.4403	-55.4214		-134.16	136.885		50.5751	-134.127		-64.9438	-17.4824		-78.2021	-33.8829
	89.5692	-79.8574		-64.1646	-19.0553		-145.468	112.914		44.7848	-118.936		-90.7782	21.8198		-95.1774	-8.81588
	107.014	-90.5871		-60.1677	-38.2234		-114.57	101.61		48.8417	-122.751		-59.3972	-28.2149		-93.8212	12.1824
	138.032	-72.3016		-90.827	-74.0045		-88.574	140.384		42.492	-112.777		-107.822	5.73348		-112.01	3.51273
	71.1562	-92.8666		-107.344	-12.4896		-101.478	102.504		50.9247	-128.301		-70.4704	-33.9701		-74.6736	74.9546
	78.3253	-106.194		-101.042	3.95151		-113.506	86.5728		59.9591	-116.365		-70.7488	-21.3238		-100.928	71.1804
	77.5369	-111.819		-63.7965	-37.8374		-108.078	105.797		43.357	-134.002		-63.2448	-34.6446		-76.3147	67.3565
	97.8392	-80.689		-84.1879	-25.8612		-122.318	80.7215		70.2381	-120.654		-61.6987	-16.6002		-87.6195	5.4165
	72.9429	-104.876		-81.5905	-39.5979		-109.375	114.577		58.9329	-128.091		-87.1366	-21.8813		-75.1549	61.2737
	109.653	-68.0817		-68.6585	-53.0076		-108.058	107.085		51.4183	-126.931		-62.9446	-12.7805		-96.3329	-4.02503
	95.5652	-64.0384		-60.035	-58.3132		-116.481	140.918		42.5841	-125.836		-60.4687	-26.2955		-74.9218	-12.4244
	79.5737	-83.1943		-78.3405	-39.3189		-139.042	152.171		56.4378	-124.252		-107.038	-5.23231		-94.2107	52.4218
	62.0848	-125.205		-68.9528	-32.5069		-92.0815	138.266		61.1247	-110.761		-117.559	1.05255		-92.7919	58.7291
	66.9433	-95.0113		-82.6005	-11.8524		-126.333	78.2162		52.4578	-114.179		-64.1061	-18.9873		-109.069	60.4027
	131.862	-40.0649		-60.9386	-54.0303		-133.195	160.346		41.0819	-118.319		-88.9185	-10.4348		-72.257	-52.7393
	100.796	-44.9532		-76.5227	-46.2452		-125.596	127.187		58.7813	-114.975		-91.2853	-10.7395		-79.0897	-17.3984
	100.292	-74.9265		-51.1821	-65.9544		-112.14	110.564		61.088	-123.6		-55.5551	-29.2818		-86.8174	4.55858
10f
	D-Leu1			Leu2			Leu3			D-Pro4			Tyr5			Leu6
	f°	j°		f°	j°		f°	j°		f°	j°		f°	j°		f°	j°
	118.907	-50.6453		-71.6606	-55.4685		-102.624	154.435		42.6076	-130.163		-88.3281	5.58486		-89.4157	-33.4498
	143.539	-6.33842		-97.4993	-41.5172		-139.043	161.725		62.0592	-129.274		-97.3771	12.1391		-99.2595	-57.1589
	123.776	-66.8701		-65.7011	-53.2316		-120.11	154.353		46.7971	-103.854		-132.691	22.3319		-76.3179	-29.4342
	108.351	-60.1791		-68.0133	-46.8566		-138.922	131.446		52.63	-116.079		-86.7686	3.43631		-109.3	-14.87
	147.689	-123.349		-87.3683	-30.8166		-97.1942	154.399		43.4273	-106.973		-138.563	25.5612		-100.133	-3.01607
	106.363	-23.947		-75.4198	-31.1619		-164.262	168.756		36.8921	-96.4197		-121.065	-18.3325		-72.4148	-34.0232
	140.968	-50.5218		-63.7425	-21.5594		-167.414	164.518		36.648	-122.858		-119.182	62.4119		-131.042	-50.9771
	100.775	-59.1746		-61.0363	-46.4016		-120.342	143.269		38.586	-110.23		-101.81	-5.67643		-106.479	-1.31966
	129.487	-45.1938		-50.5229	-52.4265		-123.434	153.97		35.5799	-106.565		-108.686	-2.04993		-90.382	-29.3498
	116.083	-32.6059		-92.0803	-29.1409		-166.017	146.755		58.5563	-137.036		-80.6637	-0.65562		-81.7944	-29.7565
	127.56	-65.3629		-68.0474	-19.8506		-153.797	154.851		65.7437	-130.17		-108.687	12.3982		-79.5841	-43.7692
	136.972	-42.5326		-79.9399	-30.8688		-156.987	169.521		45.9782	-124.55		-119.663	31.7692		-87.6804	-43.4312
	127.169	-57.7019		-77.3541	-21.7148		-152.403	141.798		42.3251	-98.9376		-108.77	2.85845		-80.4752	-35.8959
	115.724	-41.3871		-65.9866	-41.9237		-147.327	137.212		65.7326	-119.881		-106.122	11.9229		-71.9238	-33.3633
	116.507	-30.8032		-96.0329	-81.5446		-94.3617	166.756		44.4349	-115.737		-101.128	-1.68315		-76.6728	-13.8747
	98.2555	-13.4434		-126.635	-79.3447		-115.253	137.171		75.0871	-116.333		-124.172	31.6269		-95.3523	-12.801
	101.379	-37.7915		-67.6231	-45.6766		-144.265	129.839		58.9292	-138.955		-84.9044	57.0686		-142.527	-39.2653
	115.346	-33.3834		-62.2783	-55.4576		-134.449	152.747		45.3062	-141.093		-79.7022	39.0604		-118.306	-37.9329
	123.831	-30.7567		-88.2862	-61.6202		-114.846	97.9761		75.9158	-134.609		-90.0437	27.5924		-94.7658	-28.0839
	117.139	-35.9929		-77.3743	-37.6202		-139.262	167.057		45.9226	-120.753		-103.516	7.18905		-79.9129	-43.7334
	129.417	-44.6155		-93.1045	-27.0589		-138.376	155.36		37.7929	-108.086		-124.137	35.6379		-97.7401	-35.1588
	127.067	-118.904		-80.0117	-33.6787		-99.2639	128.364		37.5828	-116.122		-105.343	9.40558		-132.016	45.6154
	121.403	-45.7275		-50.8103	-58.718		-148.388	164.113		42.7888	-122.955		-104.942	16.4147		-79.3904	-46.2381
	98.8536	-49.0464		-69.3686	-65.9633		-113.608	138.785		40.3296	-126.858		-76.9058	13.1989		-93.7976	-13.4318
	102.367	-64.9073		-63.0248	-58.4476		-121.545	163.951		42.7054	-130		-89.8745	13.2695		-100.907	-14.1985
	90.9055	-20.8832		-75.8752	-71.4426		-126.015	145.556		47.1466	-129.034		-60.6905	-22.1776		-86.6442	-17.1534
	123.247	-22.995		-60.6412	-77.0574		-124.462	143.956		61.6435	-134.296		-117.628	63.9803		-140.069	-50.3778
	104.529	-43.119		-61.003	-38.3752		-165.144	168.182		50.0723	-120.57		-102.959	-2.69384		-70.9109	-29.4487
	110.723	-50.8841		-54.8892	-46.6153		-147.301	106.371		52.1322	-120.08		-67.1922	-22.0494		-70.9497	-33.9688
	109.298	-35.2761		-80.3022	-34.0695		-153.563	163.663		42.9508	-130.159		-104.683	41.0913		-119.995	-14.4043
	91.3402	-35.6647		-79.4365	-14.2217		179.363	147.595		64.3514	-116.918		-113.687	8.60734		-94.9583	-2.67386
	164.798	-83.3379		-83.2909	-17.2902		-114.436	129.228		40.0738	-108.828		-118.576	7.99698		-86.1265	-27.3094
	129.649	-12.9506		-97.9656	-38.053		-151.627	146.069		52.5177	-118.533		-113.057	17.6913		-101.095	-28.9676
	106.785	-50.1447		-51.1326	-40.3326		-153.617	156.444		55.395	-133.889		-80.6635	-12.5552		-79.015	-30.9359
	130.04	-68.6096		-66.2432	-50.1095		-125.558	149.746		41.9552	-96.9079		-128.874	28.8766		-105.956	-28.2739
	142.408	-45.0932		-63.0633	-71.8473		-105.114	152.877		52.9423	-120.184		-99.6304	14.2884		-85.0694	-53.2902
	120.082	-23.336		-95.0336	-34.2593		-150.479	151.42		43.4196	-114.115		-112.236	14.1801		-68.401	-46.7546
	115.081	-25.6062		-81.6829	-55.0885		-118.293	166.983		39.896	-111.973		-109.307	8.0119		-84.186	-43.5146
	119.471	-47.4994		-64.1548	-65.5104		-118.542	101.083		59.6627	-120.753		-64.1567	-26.3627		-78.1437	-24.1979
	132.661	-30.4434		-90.721	-39.9331		-135.755	134.867		37.5933	-129.109		-93.0769	41.878		-106.366	-48.2174
	115.402	-31.5403		-83.771	-68.8225		-98.5069	156.35		46.5499	-120.403		-93.2109	11.909		-92.6931	-31.7387
	143.313	-31.8729		-79.3951	-47.7145		-120.783	155.544		51.0718	-125.598		-116.079	41.0166		-91.921	-64.1613
	97.5986	-48.6385		-53.2767	-44.7849		-155.801	134.026		41.8306	-116.157		-85.7308	10.7335		-94.7707	-29.3881
	139.878	-49.9094		-74.6963	-59.0315		-97.8444	147.872		39.5695	-129.217		-88.2785	-10.3278		-56.9091	-44.0194
	105.085	-43.5998		-81.23	-51.1812		-126.463	88.6334		63.4541	-125.992		-61.565	1.97559		-93.1441	-16.2089
	109.85	-17.5344		-92.7031	-84.3072		-90.6505	150.537		51.9547	-124.765		-90.6836	32.4027		-115.459	-37.4149
	138.715	-27.4259		-80.1708	-57.9141		-148.727	165.811		58.5668	-108.095		-135.803	35.4468		-86.6819	-53.9
	143.105	-34.5479		-77.1617	-38.2019		-145.797	168.477		52.4294	-120.813		-120.064	35.7814		-101.55	-57.1522
	150.102	-110.805		-73.7419	-16.2042		-132.536	160.202		39.707	-100.974		-136.138	17.5095		-82.2332	-26.3617
	120.715	-63.0919		-65.701	-25.9532		-145.382	171.293		57.1506	-108.017		-140.52	17.2404		-75.4622	-35.8135
	121.835	-50.4866		-78.6894	-30.0537		-132.269	85.1908		51.9267	-107.009		-87.9757	26.9811		-111.532	-27.3114
	111.601	-25.2883		-57.6467	-89.3674		-110.602	168.464		41.3456	-112.103		-112.487	26.3801		-95.7963	-43.4142
	117.74	-37.5621		-77.1691	-41.3496		-136.649	104.879		67.7263	-118.796		-69.8406	-21.733		-69.6548	-39.8349
	133.663	-36.9549		-69.8058	-47.7819		-137.2	169.952		55.001	-117.435		-110.187	22.6639		-110.526	-44.4957
	113.208	-14.9135		-73.2687	-71.5722		-136.232	167.123		72.2709	-110.272		-121.186	4.7141		-73.8584	-41.0333
	132.073	-38.7065		-50.7489	-64.4414		-126.904	164.441		51.5147	-114.934		-100.297	11.6913		-95.8806	-64.9261
	127.186	-10.7979		-103.328	-70.1543		-84.2093	120.916		42.9318	-121.931		-95.8908	22.6744		-88.8931	-41.7358
	123.163	-7.41495		-104.996	-67.2798		-101.241	155.97		46.5506	-134.444		-117.912	51.0396		-113.326	-34.5907
	104.185	-41.3867		-78.5971	-45.6537		-160.738	159.467		75.9262	-114.997		-135.86	50.8403		-115.035	-16.7426
	117.593	-32.4474		-82.0835	-26.251		-156.723	160.523		51.6121	-116.502		-104.189	-1.34905		-68.3512	-47.8089
	137.504	-35.508		-84.5602	-22.0076		-147.772	153.197		40.8884	-115.601		-111.372	73.4211		-160.057	-56.5089
	115.203	-46.5366		-47.4712	-55.2556		-144.902	149.56		68.7798	-118.282		-102.218	-13.3205		-73.2769	-30.6727
	94.7267	-35.3865		-94.123	-7.4076		-161.923	151.03		52.2946	-122.386		-114.305	28.7866		-97.0413	-9.7799
	173.862	-72.5395		-62.3067	-59.6292		-103.77	147.019		58.4675	-117.586		-126.033	31.9078		-115.121	-38.3237
	133.736	-63.9013		-77.6922	-16.8783		-150.334	136.386		49.3484	-135.952		-85.5301	2.08646		-87.2638	-23.7338
	133.211	-41.6373		-80.0968	-30.3664		-145.431	166.173		45.2612	-123.966		-117.53	65.0973		-145.03	-42.6654
	135.441	-55.273		-78.8472	-37.9555		-134.033	152.904		39.9658	-123.159		-94.9895	16.7383		-117.26	-34.7813
	118.339	-42.8115		-43.5478	-69.4328		-110.014	153.512		44.8753	-109.419		-87.3453	-11.9977		-85.081	-32.5016
	119.194	-23.5266		-64.7733	-62.6725		-120.547	157.194		54.8702	-120.684		-100.721	1.19284		-91.899	-35.4999
	123.736	-30.0142		-91.7862	-45.1751		-129.514	102.595		59.7641	-121.49		-81.7223	57.3101		-157.133	-28.0309
	112.655	-63.1066		-80.3856	-21.5289		-136.329	85.7911		60.4881	-117.78		-67.0128	-34.5016		-71.9191	-11.9851
	112.86	-50.5997		-81.8913	-38.83		-130.143	153.841		34.2194	-120.187		-96.315	22.0081		-121.97	-5.70486
	130.255	-45.4499		-64.5781	-47.8022		-132.955	154.411		49.0221	-116.397		-101.555	30.5629		-130.862	-32.1491
	124.477	-22.1031		-89.3463	-52.9896		-134.165	171.229		61.2314	-125.028		-102.036	-5.74112		-76.8531	-41.0414
	96.0151	-16.3102		-83.1055	-45.6986		-149.208	135.394		52.9156	-136.5		-69.5171	-3.52255		-80.8197	-25.9509
	120.224	-33.5426		-65.3405	-61.6563		-128.076	151.478		40.8549	-120.947		-112.111	35.6638		-110.606	-26.5355
	78.2432	-15.6725		-83.438	-44.3627		-154.174	144.966		41.5865	-121.006		-67.7247	-24.8645		-69.6834	-23.2898
	121.505	-38.4695		-90.2913	-39.627		-133.943	154.901		54.9112	-130.941		-116.673	20.1303		-80.4302	-22.0802
	142.541	-67.8861		-64.3195	-42.0469		-106.937	146.532		36.5467	-127.005		-113.826	32.3254		-88.5912	-49.5499
	112.951	-44.1645		-69.4732	-39.8387		-143.168	162.855		50.8714	-135.857		-76.72	-8.97118		-84.518	-33.3229
	111.43	-53.107		-89.8028	-41.8663		-113.868	88.781		57.1256	-131.005		-68.334	-10.7855		-89.9141	-1.86274
	90.7221	-35.5326		-69.5666	-52.443		-137.582	144.294		47.4321	-124.878		-102.434	25.0853		-106.967	-6.39503
	97.5658	-24.1109		-83.859	-34.9057		-157.547	162.149		53.5534	-122.301		-112.827	21.6289		-102.274	-19.7045
	121.172	-26.8998		-76.6426	-43.8542		-134.994	157.682		57.4664	-122.077		-129.304	43.0379		-101.215	-33.8103
	128.577	-42.1554		-63.6718	-43.0394		-152.239	158.041		61.13	-122.769		-123.898	24.5048		-83.2886	-37.3795
	108.552	-37.2353		-59.2891	-41.9025		-148.007	157.034		41.2649	-111.793		-87.1414	17.6671		-120.565	-31.1048
	98.8068	-15.274		-83.9076	-71.1385		-111.084	140.135		36.9787	-110.815		-115.329	15.1501		-91.1765	1.03822
	135.663	-72.2972		-63.8044	-35.5248		-140.134	150.088		48.8999	-126.774		-108.078	26.0088		-99.4749	-22.8644
	106.45	-44.4864		-71.6607	-26.6034		-172.585	153.566		19.5135	-124.495		-93.8297	15.4374		-90.1239	-17.0686
	100.813	-70.1839		-60.2019	-59.9086		-108.15	144.214		41.7064	-114.653		-107.944	17.1761		-102.568	-6.24825
	111.225	-30.5744		-62.9979	-25.1882		-171.344	149.864		55.7694	-115.352		-116.615	11.4294		-87.6905	-44.3988
	102.186	-54.1884		-51.7572	-67.4097		-121.308	137.063		56.7475	-117.873		-81.2046	-0.99882		-96.2249	-21.427
	99.38	-50.4192		-68.3709	-32.6415		-166.067	117.155		65.7078	-120.823		-81.9082	3.81956		-88.3425	-32.5454
	138.667	-51.7777		-78.4275	-35.2636		-131.952	142.702		38.4494	-109.082		-125.809	30.0267		-74.8085	-54.6597
	113.505	-69.2199		-64.884	-55.4329		-115.33	96.5334		51.327	-121.29		-76.3313	61.2801		-153.959	-36.4602
	108.524	-31.0604		-63.5804	-39.622		-178.522	154.608		53.8331	-106.683		-136.904	44.3557		-112.945	-38.6969
	128.246	-39.3153		-66.0754	-60.7296		-129.053	167.799		39.3776	-128.056		-117.378	51.2668		-87.5316	-43.7893
	116.845	-34.2489		-74.7167	-54.6992		-159.88	160.444		60.6989	-113.053		-133.017	30.0637		-97.3153	-28.8883
	72.9863	34.6423		-142.491	-52.7051		-131.506	168.894		55.0187	-125.591		-127.657	40.008		-97.6743	-18.3362
	98.9806	-43.7563		-77.4481	-38.236		-146.793	125.703		41.2094	-123.218		-63.4702	-6.35873		-89.0652	-24.535
	135.785	-44.5042		-69.2778	-21.5402		-154.184	157.048		44.8901	-136.35		-95.5075	28.8687		-99.7506	-53.9011
	157.794	-86.2718		-70.8602	-35.2334		-130.405	140.426		65.6942	-124.02		-123.924	25.1928		-65.1824	-45.8266
	125.871	-38.0002		-68.8126	-65.1108		-130.834	157.05		44.6056	-137.866		-81.888	62.788		-159.541	-48.4775
	100.459	-47.6378		-101.558	-36.8597		-119.033	76.9242		80.4869	-113.705		-71.9118	-9.18353		-97.6398	0.706703
	118.159	-17.7665		-88.3272	-18.2335		-155.604	160.535		32.2969	-123.244		-98.8229	40.9583		-123.003	-45.3499
	129.702	-40.2075		-71.9377	-57.5272		-131.937	161.622		40.5797	-118.644		-111.332	33.3702		-93.9079	-48.5561
	112.867	-45.084		-59.8012	-57.7859		-138.964	89.6533		62.4085	-119.232		-83.2588	76.8531		-171.36	-45.9089
	123.406	-49.7765		-57.9125	-58.9906		-131.361	172.366		29.5959	-129.455		-97.7964	51.4695		-140.865	-32.9034
	143.791	-53.9881		-75.1058	-33.3718		-143.804	158.262		50.8664	-142.055		-93.7236	19.7939		-82.6847	-35.3585
	130.965	-45.7817		-70.3598	-52.0714		-139.048	148.498		42.4684	-132.769		-100.007	20.2319		-81.6253	-36.4283
	126.806	-23.8835		-113.791	-46.0764		-103.578	136.605		62.1911	-122.178		-121.858	34.6928		-92.3645	-22.7035
	95.4045	-1.22794		-115.736	-65.6703		-113.887	149.044		47.1921	-117.564		-104.972	15.0333		-92.6216	-18.5812
	111.614	-33.5507		-74.3446	-22.3261		-167.152	150.268		41.4675	-127.276		-111.041	46.5334		-132.778	-36.2146
	109.678	-42.9912		-63.0056	-42.6851		-154.793	142.107		56.2399	-118.698		-102.844	-2.89868		-83.008	-33.1207
	97.1507	-25.7884		-76.8227	-45.8401		-141.991	162.847		40.9695	-99.3731		-129.489	15.7438		-103.377	-14.8797
	103.741	-48.664		-84.2041	-51.2883		-114.25	104.948		65.3504	-122.258		-88.9454	14.7003		-99.666	-8.09985
	145.163	-27.4715		-86.1988	-33.9208		-132.72	151.08		47.3994	-114.477		-121.053	32.1064		-90.656	-40.1285
	110.493	-30.9316		-68.039	-43.1096		-148.47	162.884		29.555	-130.77		-94.3551	39.366		-120.348	-34.3821
	126.497	-46.6006		-67.9471	-61.7341		-113.894	149.798		46.0243	-109.796		-121.37	30.362		-127.546	-21.6764
	140.787	-73.8623		-54.2719	-24.6406		-134.668	161.21		25.3138	-89.8581		-132.404	15.765		-101.054	-38.7337
	137.447	133.077		61.0152	-90.6334		-71.0955	125.758		60.1799	-107.225		-133.057	23.8002		-110.203	-28.5864
	111.799	-29.3272		-71.5689	-33.1512		-176.096	156.222		55.6536	-116.451		-107.633	19.8151		-111.946	-42.3126
	109.053	-71.1464		-49.3103	-38.8549		-158.753	134.19		49.4586	-131.122		-69.1195	-6.22852		-93.5114	-16.2784
	124.642	-40.7327		-82.8387	-42.2398		-120.46	123.814		42.1969	-114.846		-53.9253	-42.6746		-67.8164	-35.7376
	116.493	-54.8654		-50.6236	-58.2453		-136.143	138.198		46.6895	-109.916		-74.0302	-17.158		-95.745	-34.7814
	99.7228	-26.9164		-64.902	-39.4121		-161.63	168.74		44.2617	-117.895		-102.452	11.8555		-109.125	-16.2809
	95.6545	-24.5673		-89.0328	-55.9025		-119.717	154.603		36.4738	-118.463		-100.153	13.2009		-109.668	-1.49781
	128.245	-51.6662		-74.6756	-15.2827		-157.393	150.372		40.2904	-114.886		-106.413	8.89436		-88.5728	-25.1395
	126.484	-44.009		-68.535	-60.8995		-127.813	139.27		56.5028	-120.628		-118.527	60.3081		-116.525	-36.5819
	154.742	-50.8139		-83.1774	-57.6127		-105.864	116.657		74.5708	-111.303		-120.676	20.4182		-110.017	-38.9683
	131.348	-54.0133		-65.2805	-34.8861		-137.757	174.683		34.764	-117.428		-119.783	61.6289		-129.032	-41.5142
	96.6951	-17.1283		-80.6173	-34.2801		-157.376	165.537		40.5549	-108.537		-106.522	19.2844		-106.602	-29.4866
	101.737	-88.5903		-49.6438	-59.3602		-101.666	96.4725		56.9074	-123.112		-37.3595	-39.3699		-105.392	18.9871
	132.841	-53.5702		-81.8407	-43.9689		-110.273	80.0347		54.5029	-112.886		-68.2105	-7.44945		-76.6802	-46.2918
	138.798	-31.3974		-69.9446	-43.5145		-132.379	165.47		48.7352	-138.44		-100.304	19.9978		-103.748	-50.0035
	116.43	-54.2625		-67.0326	-55.1515		-107.497	125.127		50.7799	-110.809		-101.526	13.4382		-97.0643	-22.7738
	117.361	4.39383		-115.996	-79.2901		-97.2691	166.33		52.9207	-124.787		-127.223	47.4065		-102.851	-43.7682
	135.371	-28.7884		-82.3678	-37.569		-141.779	157.592		52.1024	-106.668		-127.328	19.1266		-102.423	-52.8076
	112.552	-52.9108		-61.5781	-37.5828		-134.705	149.148		55.6592	-115.151		-106.977	5.00102		-105.444	-11.2112
	118.334	-22.2177		-85.7403	-43.3262		-151.078	152.492		49.5718	-135.733		-98.1786	69.6832		-156.558	-30.454
	125.172	-31.0947		-89.2294	-32.8492		-154.308	113.412		47.1606	-121.14		-83.5751	93.5045		-173.64	-45.0098
	131.754	-38.9427		-68.1458	-40.8027		-141.934	145.796		57.6134	-142.862		-82.5215	19.398		-102.879	-45.7599
	129.962	-73.2041		-49.6411	-34.144		-143.444	106.413		58.4294	-108.57		-75.7298	-31.0271		-66.9036	-45.1891
	86.2491	-28.4549		-89.8683	-53.5761		-128.923	139.863		45.716	-135.065		-58.5245	-23.5464		-85.4643	-1.62292
	96.4605	-51.2215		-92.3941	-31.5948		-126.652	82.8012		66.2102	-120.306		-71.5391	8.86395		-97.1189	-10.3519
	142.42	-45.9385		-82.446	-36.1606		-138.217	161.614		48.327	-120.578		-121.562	45.2501		-100.725	-44.5006
	118.422	-48.8492		-76.0689	-26.4287		-164.28	151.59		54.9135	-115.766		-131.263	33.1361		-96.2437	-30.1449
	108.168	-5.73335		-94.1726	-72.6814		-111.223	128.827		45.312	-133.28		-76.3634	6.28306		-76.7011	-45.0937
	115.541	-2.0869		-92.4369	-69.7037		-124.24	164.702		64.6758	-119.983		-125.073	19.8121		-92.0435	-47.2034
	155.211	-81.799		-65.8525	-11.0837		-172.688	151.857		50.208	-120.685		-124.086	28.1366		-106.569	-32.3535
	145.807	-97.6473		-68.8386	-30.0043		-125.872	160.588		47.4489	-123.526		-124.592	49.3072		-94.418	-41.4923
	95.5372	-28.389		-67.3401	-51.3411		-143.236	179.407		39.7727	-116.949		-111.098	27.9877		-109.78	-20.2086
	131.961	-21.7079		-85.5662	-61.017		-115.581	142.027		54.7608	-133.609		-105.534	47.2823		-104.871	-41.3989
	122.815	-38.2567		-70.3377	-40.037		-154.032	164.921		52.6578	-114.13		-115.924	8.89733		-92.803	-29.3844
	152.166	-28.7818		-136.141	-56.5176		-103.618	151.275		52.7946	-118.122		-127.085	38.1712		-104.115	-37.2955
	126.56	-75.3147		-22.4941	-58.8346		-141.818	149.505		52.789	-113.054		-99.3459	-5.04496		-89.156	-31.8218
	117.05	-21.5565		-93.0977	-67.789		-115.308	139.654		52.1759	-111.063		-90.2651	-18.4967		-75.0634	-31.9968
	136.974	-48.7958		-59.8587	-43.6163		-152.26	166.791		60.6899	-114.557		-123.004	28.7931		-106.458	-46.2023
	121.201	-54.6691		-69.8667	-54.7133		-117.118	144.888		47.7105	-106.33		-109.636	4.7841		-93.8846	-28.7099
	104.08	-46.1409		-73.1387	-41.5862		-130.009	96.0951		53.5093	-106.849		-89.8465	-1.0264		-64.2673	-36.3208
	133.983	-50.7629		-69.8052	-35.5228		-140.664	144.683		61.99	-123.626		-109.646	5.31965		-84.6337	-43.2817
	140.452	-27.1515		-85.3962	-81.1457		-91.6104	164.724		39.1986	-122.837		-112.159	38.7105		-83.4657	-58.4411
	97.95	-27.3903		-75.1096	-57.3546		-139.5	147.406		45.56	-122.124		-79.3762	-27.2701		-55.6181	-28.744
	119.818	-66.1019		-87.9155	-34.672		-122.366	93.5153		40.4625	-115.696		-67.1969	-10.8331		-87.3576	-7.7744
	135.358	-43.4821		-76.2869	-46.6241		-139.562	168.33		51.87	-132.138		-107.74	22.6236		-72.9051	-51.4297
	111.061	-54.8418		-62.7506	-56.3034		-129.859	138.813		42.1249	-119.148		-91.1224	1.29631		-85.0961	-21.5761
	116.203	-20.6079		-72.374	-52.036		-139.044	163.571		50.8769	-114.928		-122.157	27.5355		-106.247	-37.9242
	125.776	-41.1447		-97.8972	-45.0839		-114.023	113.571		52.2049	-118.243		-84.765	18.3359		-106.218	-26.0593
	87.3665	-34.0598		-74.3898	-47.9102		-130.275	95.9155		59.4588	-102.697		-76.3038	-16.4		-85.7575	-23.8294
	111.357	-56.5329		-84.167	-37.4377		-132.307	128.443		49.8782	-116.566		-106.902	19.3117		-110.925	7.2973
	145.186	-118.832		-80.8263	-35.524		-90.6372	156.48		60.4959	-126.467		-126.046	26.5481		-107.238	-11.6485
	106.412	-29.688		-66.2045	-50.2165		-135.759	162.99		41.2924	-116.311		-102.292	12.9404		-90.7493	-36.4536
	126.167	-38.2014		-77.2542	-45.9089		-131.386	157.716		48.749	-121.433		-75.1845	-22.1389		-76.4936	-38.3967
	96.711	-38.9073		-66.711	-55.5849		-134.259	149.409		50.3566	-121.774		-89.5101	-4.73147		-75.456	-29.9554
	107.605	-90.2393		-67.6968	-42.9574		-130.599	150.061		66.458	-127.024		-110.002	18.295		-106.612	10.5328
	135.514	-25.1253		-64.0596	-48.5077		-152.894	159.569		51.6198	-121.233		-122.162	34.9402		-98.6791	-50.3589
	130.281	-37.474		-88.8394	-44.4962		-126.212	154.217		45.7874	-115.588		-95.3389	-10.2839		-91.994	-30.0597
	158.008	-51.1249		-85.6887	-17.1103		-151.654	158.053		43.0375	-124.648		-107.017	17.8962		-97.2198	-57.7224
	112.978	-42.3307		-69.0243	-44.7444		-140.334	153.98		36.9624	-120.124		-80.1897	-15.4431		-79.6529	-35.9603
	128.347	-65.9066		-69.8465	-26.3498		-135.232	151.384		44.7694	-121.184		-97.8599	22.4572		-96.431	-39.6521
	114.506	-38.5609		-63.5874	-57.1026		-121.362	167.975		56.6121	-127.708		-118.295	26.7653		-94.4973	-34.4574
	107.504	-26.4361		-92.5947	-25.8076		-155.17	165.146		44.9669	-136.159		-94.1092	20.2299		-102.802	-26.1374
	111.468	-57.7555		-66.9943	-17.1196		-164.223	164.727		47.8309	-111.238		-120.768	25.0445		-102.076	-24.9147
	108.67	-6.44915		-97.5581	-70.5289		-109.499	150.58		42.7571	-140.504		-71.9446	25.3437		-117.794	-32.0179
	110.959	-48.3565		-67.6624	-48.4161		-137.574	168.754		36.7292	-116.349		-99.4242	-6.70639		-60.8412	-45.7988
	121.451	-37.9816		-66.8033	-55.2735		-121.281	143.728		52.5772	-129.553		-81.609	0.377169		-84.6011	-43.9648
	129.347	-70.1747		-79.3183	-44.3115		-115.774	135.579		48.1913	-119.902		-106.178	11.0196		-87.1634	-12.401
	122.21	-30.1102		-74.7401	-31.0933		-166.617	159.153		68.588	-120.948		-119.027	16.9702		-99.9957	-30.7972
	104.513	-30.7328		-70.777	-81.2087		-123.581	142.94		60.4513	-122.095		-108.548	22.5171		-95.2523	-29.5151
	126.745	-70.6188		-74.808	177.614		-65.3628	132.558		70.5762	5.9401		-129.504	171.859		-78.2964	93.1838
	134.613	-30.1394		-74.7514	155.212		-54.5534	120.535		75.7163	-4.0828		-94.6485	-124.598		-133.84	57.4076
	93.6308	-20.9542		-87.9073	-38.1722		-148.019	160.368		43.4551	-114.667		-117.634	20.5799		-80.6002	-31.8909
	98.2124	-15.8136		-80.8511	-58.0857		-133.15	147.991		42.8072	-128.074		-85.8662	7.22952		-74.2048	-38.916
	119.381	-20.8364		-89.1359	-25.116		-153.637	163.148		41.0018	-122.194		-115.825	12.9175		-80.2415	-34.5811
	116.798	-40.1578		-80.8659	-44.0087		-125.671	144.981		44.3776	-119.315		-100.175	1.88794		-78.8277	-32.9067
	120.375	-68.6486		-53.9225	-29.1528		-144.744	148.824		42.169	-115.166		-113.104	4.02928		-86.3901	-20.6938
	98.1098	-28.4928		-72.7359	-43.9891		-152.239	145.795		72.4249	-115.239		-123.909	18.8516		-79.8965	-28.8391
	132.142	-25.9218		-79.3103	-36.736		-143.176	169.485		55.4813	-124.081		-123.149	34.1446		-108.133	-51.9371
	107.93	-53.0595		-65.9428	-33.4687		-148.989	159.847		60.172	-117.854		-117.713	22.1278		-105.703	-17.673
	110.567	36.4719		-151.67	-77.8726		-90.1191	145.234		60.9843	-119.768		-103.05	9.88229		-93.0514	-22.1727
