# Supplementary material for: An amide to thioamide substitution improves the permeability and bioavailability of macrocyclic peptides
Source: Nat Commun. 2023 Sep 28;14:6050. doi: 10.1038/s41467-023-41748-y (PMC10539501; doi:10.1038/s41467-023-41748-y)
Supplement: Supplementary file 4 — Source Data [file 41467_2023_41748_MOESM4_ESM.zip › Source Data/SI_source data/Supplementary Fig 12_Source Data.xlsx]

## Sheet: Sheet1
	logD7.4	PAMPA
10	0.31	2.45
10a	1.21	10.75
10b	1.05	4.34
10c	1.27	3.13
10d	1.24	4.16
10e	1.65	7.36
10f	1.53	7.28
