# Supplementary material for: An amide to thioamide substitution improves the permeability and bioavailability of macrocyclic peptides
Source: Nat Commun. 2023 Sep 28;14:6050. doi: 10.1038/s41467-023-41748-y (PMC10539501; doi:10.1038/s41467-023-41748-y)
Supplement: Supplementary file 4 — Source Data [file 41467_2023_41748_MOESM4_ESM.zip › Source Data/SI_source data/Supplementary Fig 13_Source Data.xlsx]

## Sheet: Supplementary Fig13 c
Half lives
	set1	set2	set3	mean	sem
10	4.29102	8.50307	7.37234	6.72214	1.25862
10a	51.3333	43.3125	46.2	46.9486	2.34547
10b	18.9863	18.9863	18.9863	18.9863	0
10c	9.55862	15.4	16.5	13.8195	2.15399
10d	30.1304	28.2857	30.1304	29.5155	0.614907
10e	22	27.1765	25.2	24.7922	1.50817
10f	43.3125	37.4595	46.2	42.324	2.57113
10g	15.2308	17.5	17.7692	16.8333	0.805042
10h	30	25.2	30.8	28.6667	1.74865
10i	10.1168	14.9032	12.8333	12.6178	1.38592
10j	27	33	26.1509	28.717	2.15549
10k	7.02662	13.3269	10.5	10.2845	1.82193

## Sheet: Supplementary Fig13d
Half lives
	set1	set2	set3	mean	sem
10	8	6	10	8	1.1547
10a	23.5	27	16	22.1667	3.24465
10b	26	16	26	22.6667	3.33333
10c	20	16	27	21	3.21455
10d	17.5	22	20	19.8333	1.30171
10e	24	24	30	26	2
10f	20	13	21	18	2.51661
10g	15.4	14.8	16.1	15.4333	0.375648
10h	16	21	16	17.6667	1.66667
10i	18	20	18	18.6667	0.666667
10j	9.5	14	10	11.1667	1.424
10k	14	9	13	12	1.52753
