# Supplementary material for: An amide to thioamide substitution improves the permeability and bioavailability of macrocyclic peptides
Source: Nat Commun. 2023 Sep 28;14:6050. doi: 10.1038/s41467-023-41748-y (PMC10539501; doi:10.1038/s41467-023-41748-y)
Supplement: Supplementary file 4 — Source Data [file 41467_2023_41748_MOESM4_ESM.zip › Source Data/SI_source data/Supplementary Fig 14_Source Data.xlsx]

## Sheet: 14a
Time (min)	10		10a		10b		10c		10d		10e		10f
	% intact peptide	SEM	% intact peptide	SEM	% intact peptide	SEM	% intact peptide	SEM	% intact peptide	SEM	% intact peptide	SEM	% intact peptide	SEM
0	100	0	100	0	100	0	100	0	100	0	100	0	100	0
5	67	1.1	83	2.1	72	0.7	76	1	75	4.3	82	1.8	78	3.3
10	54	3	74	1.8	57	2.1	68	0.7	66	2.6	78	1.7	73	1.8
20	40	3.9	63	2.1	47	1.7	50	3.8	56	0.7	73	1.6	67	3.3
30	34	1.5	56	0.3	38	4.5	41	0.6	44	2.6	66	2	61	0.4
60	22	0.2	42	3.8	33	6.8	31	4.4	37	2.5	61	1	54	1.8
120	16	3.6	34	1.3	27	1.8	26	2.2	29	0.3	58	0.9	44	1.8
240	10	4.8	31	0.9	23	5.4	19	1	21	0.3	49	1.7	34	3.4
480	6	0.8	19	1.3	17	6.8	12	0.6	16	0.9	41	2.4	24	0.8
720	2	1.6	11	0.9	10	1.4	5	0.5	6	3.6	35	2.6	15	2
1440	0	0	7	0.7	5	1.6	0	0	2	2.4	24	5.4	9	4.3

## Sheet: 14b
Time(min)	10g		10h		10i		10j		10k
	% intact peptide	SEM	% intact peptide	SEM	% intact peptide	SEM	% intact peptide	SEM	% intact peptide	SEM
0	100	0	100	0	100	0	100	0	100	0
2	84.8737	0.344399	96.8424	2.77201	85.5169	3.78721	85.6307	1.62923	96.5756	2.76003
10	65.4041	7.9437	89.2576	3.8871	58.0737	3.06726	77.8257	6.1847	83.96	4.9041
20	44.777	7.97746	78.6497	5.68081	47.0199	4.79412	59.4271	3.89808	76.8078	4.76469
30	38.0696	9.18105	67.0951	2.34559	30.4464	0.428286	31.8442	0.399231	71.1259	2.07724
60	23.5647	5.34584	56.7777	0.10204	17.494	7.62532	10.0525	0.170703	64.7392	2.51373
120	9.22345	3.82345	26.21	4.68328	11.055	3.945	1	1	45.5184	5.26574
240	0	0	16	6.36657	5	0	0	0	18.7808	6.7808
480	0	0	8	0	2.5	0	0	0	11	1
720	0	0	3	0	1	0	0	0	7	1.8
