# Supplementary material for: An amide to thioamide substitution improves the permeability and bioavailability of macrocyclic peptides
Source: Nat Commun. 2023 Sep 28;14:6050. doi: 10.1038/s41467-023-41748-y (PMC10539501; doi:10.1038/s41467-023-41748-y)
Supplement: Supplementary file 4 — Source Data [file 41467_2023_41748_MOESM4_ESM.zip › Source Data/SI_source data/Supplementary Fig 15_Source Data.xlsx]

## Sheet: 15a
Time (min)	10		10a		10b		10c		10d		10e		10f
	% intact peptide	SEM	% intact peptide	SEM	% intact peptide	SEM	% intact peptide	SEM	% intact peptide	SEM	% intact peptide	SEM	% intact peptide	SEM
0	100	0	100	0	100	0	100	0	100	0	100	0	100	0
10	57.1	1.7	78.4	2	71.7	2.6	70	0.8	79.4	4.6	76.6	1.9	80.9	2.9
15	45.3	2.5	76.3	3.4	61.4	3.3	59.5	1.8	69.7	4.1	74.9	3.6	73.3	2.4
30	39	2.2	66	3.9	53.6	3.7	50.7	2.5	62.8	3.9	68.3	1.9	67.2	3.6
60	30.7	2.7	55.9	3.9	47.1	5.6	46.6	1.1	56.2	3.3	62.8	2.1	56.5	3.8
120	13.4	2	49.2	3.2	39	5	38.4	1.7	38.5	1.9	58.3	3.2	48.1	3.4
240	12	0.8	34	3.3	32.1	3	29.3	1.4	31.9	3	49.7	5.4	42.9	4.2
480	7.3	0.3	26.3	5.2	26.6	4.5	26.2	1.6	19.6	3.7	40.9	6.6	31.7	3.1
720	5.5	0.6	18.8	4.1	16.6	1.5	20.6	1.7	11.2	1.8	27.5	3	24.6	1.8
1440	3	0	11	3.1	10.3	0.5	12.8	1.4	5.8	1.6	19.9	3.6	17.2	2.7

## Sheet: 15b
Time (min)	10g		10h		10i		10j		10k
	% intact peptide	SEM	% intact peptide	SEM	% intact peptide	SEM	% intact peptide	SEM	% intact peptide	SEM
0	100	0	100	0	100	0	100	0	100	0
10	67.0654	15.9652	71.4253	8.07538	89.5888	1.78678	70.4735	8.2147	88.2972	3.6274
30	40.8473	4.81382	62.7631	8.15218	81.335	2.68655	58.4362	10.189	74.9454	0.23215
60	21.5777	6.02053	47.0735	6.44909	67.5692	4.12548	38.1979	0.534128	61.9982	1.56147
120	10.1073	2.30572	27.4804	2.32349	45.6624	3.83947	21.1478	3.59574	39.4085	1.82675
240	0	2.03527	16.3942	8.00397	31.6403	3.4265	4.54484	4.54484	30.0557	0.0239163
480	0	0	2.6645	0.7785	6.043	1.3	0.525	0.525	6.3	1.74
720	0	0	1	0	3.01	0	0	0	3	0
