# Supplementary material for: An amide to thioamide substitution improves the permeability and bioavailability of macrocyclic peptides
Source: Nat Commun. 2023 Sep 28;14:6050. doi: 10.1038/s41467-023-41748-y (PMC10539501; doi:10.1038/s41467-023-41748-y)
Supplement: Supplementary file 4 — Source Data [file 41467_2023_41748_MOESM4_ESM.zip › Source Data/SI_source data/Supplementary Fig 16_Source Data.xlsx]

## Sheet: 16a
Time (min)	10		10a		10b		10c		10d		10e		10f
	% intact peptide	SEM	% intact peptide	SEM	% intact peptide	SEM	% intact peptide	SEM	% intact peptide	SEM	% intact peptide	SEM	% intact peptide	SEM
0	100	0	100	0	100	0	100	0	100	0	100	0	100	0
5	55	7.5	75	1.5	85	4	76	5.5	96	8	97	11	78	5
10	40	4	65	2	65	5	56	3.5	71	3.5	70	7	71	2
20	33	4	64	2.5	49	0.5	45	1	61	1.5	55	2.5	62	3
30	29	5	58	0	34	0.5	35	1.5	50	0.5	47	0	56	3.5
45	22	5.5	52	2	28	2.5	16	3.5	40	1	37	1.5	48	2
60	14	3	44	2.5	15	2	17	3	20	3.5	27	2.5	38	1.5

## Sheet: 16b
Time (min)	10g		10h		10i		10j		10k
	% intact peptide	SEM	% intact peptide	SEM	% intact peptide	SEM	% intact peptide	SEM	% intact peptide	SEM
0	100	0	100	0	100	0	100	0	100	0
2	89.2057	8.8402	98.7883	1.93702	92.712	7.19438	91.2374	7.39763	67.4207	6.4065
10	66.579	3.17043	94.2964	2.74649	53.5558	2.55027	77.3104	4.06897	49.6423	7.23078
20	40.9793	0.605605	65.2307	2.36588	52.9187	7.6743	73.239	4.67483	28.1222	0.551415
30	24.8994	1.18569	48.668	1.89401	18.8136	0.636208	46.3082	3.23081	15.7896	0.57268
45	15.6693	0.401779	27.2694	1.28495	11.7253	0.229906	35.3367	1.6827	4.68917	0.426286
60	8.00097	0.380998	12.7715	1.41905	2.73269	0.142457	9.01746	0.891839	5.45318	0.0244271
