# Supplementary material for: An amide to thioamide substitution improves the permeability and bioavailability of macrocyclic peptides
Source: Nat Commun. 2023 Sep 28;14:6050. doi: 10.1038/s41467-023-41748-y (PMC10539501; doi:10.1038/s41467-023-41748-y)
Supplement: Supplementary file 4 — Source Data [file 41467_2023_41748_MOESM4_ESM.zip › Source Data/SI_source data/Supplementary Fig 17_Source Data.xlsx]

## Sheet: 17a
Time (hr)	10		10a		10b		10c		10d		10e		10f
	% intact peptide	SEM	% intact peptide	SEM	% intact peptide	SEM	% intact peptide	SEM	% intact peptide	SEM	% intact peptide	SEM	% intact peptide	SEM
0	100	0	100	0	100	0	100	0	100	0	100	0	100	0
1	86	1	94	7	91	5	87	6	86	6	90	8	92	6
3	80	1	84	4	85	1	83	6	81	0	82	11	87	9
5	67	6	78	4	80	3	78	1	78	1	84	4	84	9
7	59	1	72	0	76	2	75	1	63	0	76	3	79	10
9	43	5	66	4	74	1	64	2	59	1	67	4	63	1
12	37	3	56	4	59	8	60	1	64	12	61	8	54	6
24	24	8	45	6	47	7	44	7	46	4	50	7	38	10
36	19	2	33	6	33	8	34	6	35	4	43	3	22	2
48	13	5	23	1	25	12	26	7	31	1	32	4	25	11
60	4	2	22	1	15	0	10	8	21	3	25	6	26	3
72	4	0	21	1	7	4	12	9	19	6	12	4	21	1

## Sheet: 17b
Time (hr)	10g		10h		10i		10j		10k
	% intact peptide	SEM	% intact peptide	SEM	% intact peptide	SEM	% intact peptide	SEM	% intact peptide	SEM
0	100	0	100	0	100	0	100	0	100	0
2	91.656	2.83226	88.6689	12.5523	91.8178	8.2824	75.0625	1.86055	81.6292	2.03614
4	83.0675	0.879735	76.8736	8.31208	82.7317	3.75622	60.5068	3.77218	69.3708	0.370793
8	68.7936	4.17715	67.8331	2.26319	73.7875	0.2088	56.4599	3.80666	56.5929	1.35312
16	50.5178	1.18004	56.4439	7.64295	57.8267	1.69237	38.3817	1.90301	38.772	5.72259
24	27.7898	0.38129	29.7345	9.11199	37.8261	1.87	25.2768	10.1126	28.2447	0.613616
48	22.4738	2.6252	13.3188	5.16851	25.543	1.79062	9.45071	0.371069	8.24735	6.24045
72	12.6555	2.36698	3.26565	3.26565	4.0919	4.0919	4.08923	4.08923	2.65484	0.193313
