# Supplementary material for: An amide to thioamide substitution improves the permeability and bioavailability of macrocyclic peptides
Source: Nat Commun. 2023 Sep 28;14:6050. doi: 10.1038/s41467-023-41748-y (PMC10539501; doi:10.1038/s41467-023-41748-y)
Supplement: Supplementary file 4 — Source Data [file 41467_2023_41748_MOESM4_ESM.zip › Source Data/SI_source data/Supplementary Fig 18_Source Data.xlsx]

## Sheet: 18b
Half-lives (min)
	10				13
D-Leu1	15			D-Trp1	>5
Leu2	91			Lys2	>5
Leu3	197			Thr3	>5
Tyr5	49			Phe4	>5
Leu6	470			Phe6	>5

## Sheet: 18c
logD7.4
	set1	set2	set3	avg	SEM
10	0.36	0.18	0.41	0.31	0.07
13	-0.93	-1.37	-1.4	-1.23	0.15
