# Supplementary material for: An amide to thioamide substitution improves the permeability and bioavailability of macrocyclic peptides
Source: Nat Commun. 2023 Sep 28;14:6050. doi: 10.1038/s41467-023-41748-y (PMC10539501; doi:10.1038/s41467-023-41748-y)
Supplement: Supplementary file 4 — Source Data [file 41467_2023_41748_MOESM4_ESM.zip › Source Data/SI_source data/Supplementary Fig 19_Source Data.xlsx]

## Sheet: Supplementary Fig 19 c
logD7.4
	set1	set2	set3	mean	sem
13	-0.93	-1.37	-1.4	-1.23	0.15
13a	-0.93	-0.41	-0.6	-0.646667	0.151914
13b	-0.57	-0.79	-0.57	-0.643333	0.0733333
13c	-1.38	-0.6	-1.14	-1.04	0.230651
13d	-0.88	-0.83	-0.81	-0.84	0.0208167
13e	-0.71	-0.66	-0.79	-0.72	0.0378594
13f	-0.89	-0.94	-0.97	-0.933333	0.0233333
