# Supplementary material for: An amide to thioamide substitution improves the permeability and bioavailability of macrocyclic peptides
Source: Nat Commun. 2023 Sep 28;14:6050. doi: 10.1038/s41467-023-41748-y (PMC10539501; doi:10.1038/s41467-023-41748-y)
Supplement: Supplementary file 4 — Source Data [file 41467_2023_41748_MOESM4_ESM.zip › Source Data/SI_source data/Supplementary Fig 20_Source Data.xlsx]

## Sheet: 20a
SSTR2
		SRIF-14			13			13b			13d			13e
	log[agonist]	set1	set2	set3	set1	set2	set3	set1	set2	set3	set1	set2	set3	set1	set2	set3
	-12	1526	1261	1449	1882	1956	2107	1882	1956	2107	1526	1261	1449	1882	1956	2107
	-11	1853	2107	2046	1343	1590	1550	1888	1705	1786	1866	1491	1959	1515	1591	1724
	-10	1499	1907	1559	1047	1449	1293	1564	1748	1606	1516	1161	2097	1389	1296	1877
	-9	1112	1356	1405	1401	1400	1221	1609	1514	1566	1310	1012	1873	1309	1312	1495
	-8	829	878	959	1284	1313	1184	1391	1445	1291	1233	1025	1626	1205	1309	1406
	-7	609	828	617	812	889	579	881	664	793	975	693	1073	859	720	932
	-6	862	1011*	1041*	750	695	516	682	729	737	839	795	754	622	693	698
	-5	812	868	964	599	642	771	627	531	658	793	574	733	489	530	627

## Sheet: 20b
SSTR5
		SIRF 14				13		13b			13e
	log[agonist]	set1	set2	set3	set1	set2	set3	set1	set2	set3	set1	set2	set3
	-12	727	656	640	727	656	727	727	656	640	727	656	640
	-11	451	440	525	753	513	653	661	674	734	808	761	746
	-10	251	217	205	504	618	586	718	797	854	719	549	818
	-9	140	278	216	659	647	557	775	836	817	454	838	786
	-8	157	212	125	562	542	522	662	812	696	809	678	795
	-7	112	253	189	537	425	328	578	431	550	653	464	571
	-6	289	414*	462*	304	339	260	275	313	362	154	327	247
	-5	352*	445*	483*	193	199	177	146	92	149	159	191	238
