# Supplementary material for: An amide to thioamide substitution improves the permeability and bioavailability of macrocyclic peptides
Source: Nat Commun. 2023 Sep 28;14:6050. doi: 10.1038/s41467-023-41748-y (PMC10539501; doi:10.1038/s41467-023-41748-y)
Supplement: Supplementary file 4 — Source Data [file 41467_2023_41748_MOESM4_ESM.zip › Source Data/SI_source data/Supplementary Fig 26_Source Data.xlsx]

## Sheet: Supplementary Fig 26a
	ALP (IU/L)	SGOT (IU/L)	SGPT (IU/L)		BUN (mg/dL)	CREATININE (mg/dL)
PBS_set1	38.56	70.1	142.8		12	0.5
PBS_set2	29.29	69.4	157.9		12.7	0.7
PBS_set3	45.89	107.3	229.3		14.7	0.6
13_Set1	37.61	72.6	124.3		11.3	0.6
13_Set2	42.14	69	152.9		10.8	0.6
13_Set3	37.86	79.4	144.1		11.2	0.5
13b_Set1	33.69	83.6	153.9		11.3	0.5
13b_Set2	34.89	55.8	113.1		10.2	0.4
13b_Set3	33.91	89	144.4		10.4	0.4
13d_Set1	16.7	59.1	133		15.7	0.6
13d_Set2	20.23	53.1	119.2		13.3	0.6
13d_Set3	24.59	65.8	140.5		12.4	0.4
13e_Set1	30.44	110.6	351.4		12.5	0.6
13e_Set2	41.94	82.3	187.2		10.6	0.5
13e_Set3	44.08	115.3	183.8		12.4	0.6

## Sheet: Supplementary Fig 26b
	ALP (IU/L)	SGOT (IU/L)	SGPT (IU/L)		BUN (mg/dL)	CREATININE (mg/dL)
PBS_set1	21.4	72.7	59.1		6	0.5
PBS_set2	27.5	65.6	80.2		6.1	0.4
PBS_set3	63.7	78.5	71.4		6.2	0.5
13_Set1	83.3	66.4	57.3		7	0.4
13_Set2	68.9	81.1	73.8		6.3	0.5
13_Set3	59.2	74.3	69.3		7.1	0.5
13b_Set1	15.9	87.5	78.2		7.3	0.5
13b_Set2	47.9	78.6	68.5		6.2	0.4
13b_Set3	13.1	86.1	83.5		6.3	0.5
13d_Set1	23.5	86.8	77.8		7.8	0.5
13d_Set2	28.1	93.7	93.7		7.9	0.4
13d_Set3	18.1	80.4	84		7.2	0.4
13e_Set1	73.2	69.1	71.8		6.8	0.6
13e_Set2	22.7	76.8	68.5		7.1	0.5
13e_Set3	45.5	77.5	75		6.4	0.4
