# Supplementary material for: An amide to thioamide substitution improves the permeability and bioavailability of macrocyclic peptides
Source: Nat Commun. 2023 Sep 28;14:6050. doi: 10.1038/s41467-023-41748-y (PMC10539501; doi:10.1038/s41467-023-41748-y)
Supplement: Supplementary file 4 — Source Data [file 41467_2023_41748_MOESM4_ESM.zip › Source Data/SI_source data/Supplementary Fig 3_Source Data.xlsx]

## Sheet: 3d
logD7.4 vs tR
	tR (min)	logD7.4
11	5.299	0.1
11a	8.35	0.55
11b	6.919	0.28
11c	7.76	0.43
11d	9.8	0.33
11e	10.2	0.58
11f	9.1	0.37
11g	7.8	0.29
10	9.3	0.31
10a	10.8	1.21
10b	13	1.05
10c	9.4	1.27
10d	12.3	1.24
10e	13.5	1.65
10f	14	1.53
12	12.6	0.75
12a	14.5	1.34
12b	15.5	1.61
12c	19.8	2.29
12d	17.1	1.82
12e	15	1.37
12f	14.7	1.58
12g	17.1	1.59
12h	16.4	1.49

## Sheet: 3e
logD7.4 vs solubility
	% solubility	logD7.4
11	95	0.1
11a	74	0.55
11b	93	0.28
11c	76	0.43
11d	85	0.33
11e	65	0.58
11f	76	0.37
11g	93	0.29
10	97	0.31
10a	58	1.21
10b	26	1.05
10c	69	1.27
10d	22	1.24
10e	14	1.65
10f	23	1.53
12	94	0.75
12a	69	1.34
12b	49	1.61
12c	15	2.29
12d	25	1.82
12e	41	1.37
12f	30	1.58
12g	46	1.59
12h	40	1.49
