# Supplementary material for: An amide to thioamide substitution improves the permeability and bioavailability of macrocyclic peptides
Source: Nat Commun. 2023 Sep 28;14:6050. doi: 10.1038/s41467-023-41748-y (PMC10539501; doi:10.1038/s41467-023-41748-y)
Supplement: Supplementary file 4 — Source Data [file 41467_2023_41748_MOESM4_ESM.zip › Source Data/SI_source data/Supplementary Fig 4_Source Data.xlsx]

## Sheet: Sheet1
HD Exchage kinetics
10								10a								10b								10c								10d								10e								10f
	Time (min)	D-Leu1	Leu2	Leu3	Tyr5	Leu6			Time (min)	D-Leu1	Leu2	Leu3	Tyr5	Leu6			Time (min)	D-Leu1	Leu2	Leu3	Tyr5	Leu6			Time (min)	D-Leu1	Leu2	Leu3	Tyr5	Leu6			Time (min)	D-Leu1	Leu2	Leu3	Tyr5	Leu6			Time (min)	D-Leu1	Leu2	Leu3	Tyr5	Leu6			Time (min)
	0	100	100	100	100	100			0	100	100	100	100	100			0	100	100	100	100	100			0	100	100	100	100	100			0	100	100	100	100	100			0	100	100	100	100	100			0
	2	65.347	75.3699	68.253	72.8556	76.1319			2	95.4999	97.05	89.1576	97.0997	85.3753			2	51.6789	9.08601	70.8947	31.7463	75.777			2	98.1674	91.7448	97.0906	79.1655	99.985			10	66.6492	57.3631	80.2806	46.2173	65.7045			2	71.7164	65.5269	68.0769	60.5041	71.7817			2
	10	55.2587	73.5519	66.7172	69.7283	74.2949			10	89.8215	90.4014	84.5865	86.9259	78.5746			10	36.7439	5	60.6752	21.9222	74.6889			10	93.0115	86.9428	101.122	79.3867	103.076			20	56.7218	53.9302	74.588	33.2171	33.9816			10	63.1519	57.4395	63.5085	56.7048	70.1424			10
	20	45.2316	69.1539	64.8551	67.3959	72.6376			20	85.5965	83.9737	83.1332	76.0949	76.6764			20	33.1964	2.66284	60.6798	20.5555	77.6185			20	85.8296	85.8963	99.0186	71.0555	99.9923			30	22.3127	27.7099	36.6036	11.0228	18.1683			20	76.3943	62.3326	69.644	60.699	75.3336			20
	30	37.2859	64.1155	63.2096	66.3016	71.2589			30	79.8188	75.0984	80.3907	64.9093	73.1693			30	29.6473	2.58523	62.1859	18.2822	81.9112			30	72.2727	70.2785	88.1946	52.7094	88.0145			45	16.7835	25.007	31.8435	7.91016	17.5416			30	72.5889	58.7723	68.5077	59.2713	78.4807			30
	40	28.5657	65.5092	59.6852	57.1356	67.1535			40	78.8697	73.5737	80.2067	59.3201	73.4154			40	10.8068	3	34.5675	6.97698	51.8088			40	73.5555	75.1295	97.6194	63.8188	96.5191			60	16.7673	24.0128	32.0196	8.2129	18.7993			40	51.4491	46.1374	57.22	45.3489	66.9639			40
	50	21.1421	55.1246	56.446	48.6813	63.0405			50	76.2084	69.1117	79.3007	53.1736	72.8647			50	14.1886	2	40.9048	8.7846	61.3712			50	64.8737	66.7882	93.9806	54.5352	91.1401			120	9.26062	19.2942	23.5464	5.31064	16.8316			50	48.0305	42.9064	56.1911	42.1809	66.3735			50
	60	18.5256	58.177	54.231	49.9185	66.3188			60	74.7582	63.8197	82.2159	43.6201	75.9618			60	12.4873	2.37612	34.6657	7.63424	59.2977			60	59.9137	64.6116	92.974	52.4512	90.2874			240	7.3288	14.0285	19.2306	5.834	17.6538			60	74.286	53.0262	69.223	55.2642	81.3241			60
	120	6.61599	42.4541	55.1994	42.7723	63.0688			180	48.5148	31.551	70.2553	10.6438	66.0125			180	5.93492	1.50337	18.3261	3.21052	40.2814			180	38.2131	47.7765	86.6122	70.6157	80.4524			480	6.71048	10.8368	15.1869	6.45676	15.0693			120	44.0611	33.2441	56.084	31.3763	67.9707			180
	240	1.62224	34.1752	47.4218	28.2261	60.9118			360	34.5622	19.2144	65.6411	7.52922	67.1559			360	4.10615	2.34253	8.11132	1.68301	16.4987			360	15.278	26.6291	71.6154	13.3967	61.759			720	6.09764	9.39985	14.417	5.59825	14.8642			240	32.3488	20.9616	46.2768	20.0377	62.2684			360
	480	0	16.1802	35.331	10.7329	49.4825			720	11.0454	4.13977	50.1371	1.42346	52.7702			720	0	0	5	2	4			720	6.98987	15.7106	61.1016	5.86376	50.8152			1440	2.86492	3.04519	10.2675	2.69995	9.28172			720	9.2043	5.53982	16.9311	5.18112	47.731			720
	720	0	7.13289	25.3915	3.00622	38.8607			1440	0	0	30.6043	0	28.1417			1440	0	0	0	1	5			1440	0	5	17.4875	2	5.28358											1440	0	0	2.62035	0	14.5234			1440
[truncated: 5 more columns]
