# Supplementary material for: An amide to thioamide substitution improves the permeability and bioavailability of macrocyclic peptides
Source: Nat Commun. 2023 Sep 28;14:6050. doi: 10.1038/s41467-023-41748-y (PMC10539501; doi:10.1038/s41467-023-41748-y)
Supplement: Supplementary file 4 — Source Data [file 41467_2023_41748_MOESM4_ESM.zip › Source Data/SI_source data/Supplementary Fig 5_Source Data.xlsx]

## Sheet: Sheet1
HD Exchage kinetics
10								10a								10b								10c								10d								10e								10f
	Time (min)	D-Leu1	Leu2	Leu3	Tyr5	Leu6			Time (min)	D-Leu1	Leu2	Leu3	Tyr5	Leu6			Time (min)	D-Leu1	Leu2	Leu3	Tyr5	Leu6			Time (min)	D-Leu1	Leu2	Leu3	Tyr5	Leu6			Time (min)	D-Leu1	Leu2	Leu3	Tyr5	Leu6			Time (min)	D-Leu1	Leu2	Leu3	Tyr5	Leu6			Time (min)
	0	100	100	100	100	100			0	100	100	100	100	100			0	100	100	100	100	100			0	100	100	100	100	100			0	100	100	100	100	100			0	100	100	100	100	100			0
	2	95	44	99	99	110			2	101.882	63.3502	100	100	100			2	95	56	93.589	95.8206	87.3312			2	92	59	94	95.8206	93.589			2	101.882	63.3502	100	100	110			2	13.3862	30	99.973	99	102			20
	10	97	40	102	103	130			20	97.8295	47.6046	96.9919	96.4617	108.361			20	77	29	91.678	95.4011	85.2034			20	80	32	85.2034	95.4011	76			20	97.8295	51	110	96.4617	108.361			20	39.921	29	99	100	99			60
	20	99	34	110	89	99			30	98.8206	30.9107	98.9385	104.136	101			30	79	24	91.3521	85	97.4051			30	79	21	90	85	55			30	84	50	100	92	99			30	40.9457	24	92	100	96			120
	30	110	26	95	79	100			120	101.577	33.2071	89.7505	101.505	99			60	60	30	88.4668	77	74.8398			60	54	20	77	77	58			120	75	37	89.7505	99	99			60	37.414	26	88	100	90			240
	60	100	23	100	78	101			240	99.3343	34.2329	90.795	99.818	98			120	56	23	89.0155	8.37094	90.1788			120	56	30	83	67	41			240	79	34.2329	100	89	96			120	36.8609	23	84	67.2506	87			480
	120	94	17	120	40	103			480	74.1701	23.6889	89	87.2826	92			240	50	20	82.6475	18.1681	86.8937			240	50	25	86.8937	27	46			480	66	20	89	66	84			240	16.9601	17	82	48.3693	85			720
	240	78	19	96	28	94			720	61.7919	22.0555	85	81.4544	90			480	37	17	72.4559	10.8016	82.4699			480	32	19	82.4699	22	30			720	49	19	83	60	72			480	30.4655	15	80	35.3754	86			1440
	480	45	15	98	18	94			1440	42.9264	20.9657	80	80	89			720	39	16	57.4771	10.8281	82			720	39	12	79	20	29			1440	39	6	77	51	66			720	24.3577	15	70	34.8817	78
	720	27	14	89	14	92											1440	27	14	46.5806	21.0318	79			1440	22	9	72	21.0318	22											1440	15.0724	14	66	32.5114	70
	1440	11	12	72	9	90
[truncated: 5 more columns]
