# Supplementary material for: An amide to thioamide substitution improves the permeability and bioavailability of macrocyclic peptides
Source: Nat Commun. 2023 Sep 28;14:6050. doi: 10.1038/s41467-023-41748-y (PMC10539501; doi:10.1038/s41467-023-41748-y)
Supplement: Supplementary file 4 — Source Data [file 41467_2023_41748_MOESM4_ESM.zip › Source Data/SI_source data/Supplementary Fig 9_Source Data.xlsx]

## Sheet: 9a
fMD_DMSO-d6
10
	D-Leu1			Leu2			Leu3			D-Pro4			Tyr5			Leu6
	f°	j°		f°	j°		f°	j°		f°	j°		f°	j°		f°	j°
	110.338	-69.3879		-66.8073	-31.1739		-134.348	82.9823		61.933	-114.057		-51.3542	-33.3203		-75.2589	-24.0429
	124.097	-41.6985		-72.0157	-47.5177		-117.07	158.605		44.2009	-119.166		-101.288	8.73512		-68.9703	-49.0994
	115.652	-46.8595		-74.1146	-59.05		-130.408	159.198		44.2557	-113.631		-97.9938	6.31496		-84.047	-30.0088
	109.213	-46.011		-56.3473	-39.2427		-147.227	140.579		44.966	-117.449		-91.1403	-5.23556		-81.8362	-29.6786
	83.656	-27.365		-65.8607	-40.0165		-172.985	155.688		56.0876	-111.463		-100.656	-24.3202		-67.2091	-23.6592
	95.8538	-38.5032		-69.8312	-61.3347		-135.354	150.631		35.0995	-122.539		-69.9661	-13.6068		-80.5842	-20.3971
	109.748	-47.8549		-67.1966	-41.9354		-144.009	144.63		46.6211	-118.625		-95.3086	-1.27684		-71.2414	-27.1111
	149.626	-119.519		-71.8335	-46.789		-63.9453	120.358		48.2013	-107.136		-125.644	13.7745		-80.8501	-30.1455
	56.2079	-109.96		-76.8376	-42.6621		-91.2423	123.488		69.3674	-122.642		-125.982	28.7356		-98.8524	77.3555
	55.2251	-116.052		-68.0325	-32.8911		-99.1627	100.265		61.6704	-105.884		-107.296	-18.1716		-84.9863	84.3021
	127.293	-35.956		-75.3029	-57.6895		-120.092	155.528		27.2818	-115.527		-86.8682	10.9774		-105.004	-35.7878
	90.7242	-91.8504		-72.7824	-35.2831		-121.028	122.474		66.7107	-119.007		-109.224	9.78027		-116.475	56.8449
	100.231	-61.7902		-62.2182	-22.0841		-170.837	139.165		45.0302	-118.808		-107.463	8.26133		-101.324	12.2847
	78.2292	-110.84		-68.8186	-64.3226		-94.1514	145.832		37.3217	-129.786		-103.047	29.6893		-136.867	65.085
	75.3869	-88.0359		-73.3937	-44.4751		-128.173	144.243		46.6864	-130.685		-64.9172	-30.4459		-100.883	71.0771
	71.0015	-88.7902		-43.3206	-38.5535		-135.076	136.42		62.3181	-106.691		-128.241	27.6125		-109.416	15.9963
	70.8826	-117.342		-83.8643	-36.4244		-99.5817	147.968		49.3499	-134.421		-105.364	10.7284		-103.451	83.3145
	116.397	-67.7122		-54.791	-66.2772		-109.649	124.224		39.0627	-115.595		-83.4709	2.21922		-73.7769	-33.5275
	100.838	-42.4974		-66.223	-41.2987		-142.377	136.889		49.893	-130.654		-63.9815	-33.7864		-62.4113	-23.1509
	126.404	-71.0956		-69.3351	-30.1569		-129.764	163.639		22.6499	-124.835		-76.0326	-10.5247		-81.8212	-27.7993
	137.255	-37.061		-77.2834	-21.2238		-154.902	159.775		42.5151	-119.736		-114.534	19.4441		-104.194	-37.2047
	77.1523	-76.5213		-86.8888	-44.5345		-102.204	133.318		42.2878	-119.046		-86.4631	-16.0525		-85.4365	53.895
	105.5	-28.5003		-73.499	-37.1853		-151.809	154.025		45.9135	-124.011		-85.1097	-5.21767		-90.1966	-25.1493
	93.6508	-61.3716		-56.7439	-47.9209		-156.303	166.405		44.5833	-116.165		-98.2311	-8.8896		-82.962	-1.55767
	107.301	-41.0726		-70.9582	-33.4939		-134.796	166.57		45.5176	-122.216		-108.984	21.6447		-103.912	-29.742
	158.198	-82.9017		-53.2801	-42.2978		-111.157	127.436		54.5033	-113.526		-105.942	-3.3236		-75.442	-28.9713
	80.9492	-44.7755		-82.1064	-47.0782		-118.562	131.688		49.8511	-114.411		-77.4747	-18.3164		-62.7274	-18.1477
	104.047	-66.4879		-58.3604	-43.4331		-149.867	125.597		60.3787	-126.934		-87.4733	-6.84922		-68.6073	-23.9811
	84.4996	-50.5191		-70.6179	-63.3077		-111.978	133.353		30.7559	-118.285		-69.9099	-4.0803		-82.5452	-15.3106
	99.2426	-42.7487		-76.9518	-19.9867		-171.85	122.628		35.2712	-123.813		-82.4616	6.28996		-106.098	-3.2748
	107.416	-31.5464		-62.0021	-45.7315		-165.075	158.731		45.748	-141.268		-86.4645	7.5155		-80.3041	-34.152
	85.7486	-79.4055		-51.2874	-65.9454		-97.0288	142.709		36.2945	-110.958		-104.661	17.5841		-107.608	19.1176
	68.8	-35.542		-74.1719	-53.35		-137.016	147.333		56.8676	-121.525		-95.7013	8.90915		-97.8952	-0.48562
	103.967	-51.537		-58.5435	-45.3433		-151.049	154.387		46.4385	-120.054		-56.1839	-45.6394		-83.1913	-15.5314
	103.626	-49.1343		-79.1321	-48.0199		-124.798	157.504		53.7496	-112.587		-111.628	-13.5143		-64.9376	-17.877
	46.7284	-102.992		-69.6029	-68.754		-97.8186	159.038		56.2345	-116.182		-106.606	-16.4424		-112.944	120.874
	89.4423	-26.7046		-79.9044	-54.9479		-113.818	169.349		43.1444	-119.43		-103.283	16.3475		-101.302	-20.9135
	76.2338	-76.8772		-71.2565	-28.5276		-153.304	158.43		38.4031	-133.395		-92.0325	2.63712		-116.363	55.3082
	97.3305	-86.5899		-66.1164	-37.9495		-108.204	96.9875		63.2186	-108.105		-77.3031	-25.3252		-82.3808	-0.62193
	116.703	-76.042		-60.7347	-38.1295		-122.229	150.756		32.1555	-118.806		-80.8421	-8.90732		-93.3819	-15.8376
	77.5399	-61.2147		-65.1407	-28.5179		-141.337	120.78		60.8789	-134.246		-88.7061	3.99431		-80.6088	-0.50258
	156.248	-79.0547		-63.814	-74.3412		-76.05	143.032		45.2145	-114.532		-102.272	-3.83879		-76.2262	-29.6821
	86.2066	-86.7982		-90.2056	-54.9317		-85.88	144.827		49.8064	-114.99		-117.878	6.81865		-101.225	51.6825
	104.405	-54.0252		-68.2089	-44.5021		-127.451	91.0757		63.7067	-125.134		-54.8573	-31.3414		-68.1212	-24.0909
	92.0397	-53.442		-61.3485	-52.0359		-127.642	174.836		46.9138	-134.646		-79.7379	-23.7195		-47.8467	-29.4771
	97.1831	-39.8375		-92.8955	-64.1122		-98.8262	124.197		58.9228	-114.98		-89.0079	-15.4534		-84.0057	3.31987
	91.6207	-21.2775		-70.073	-44.6514		-176.553	134.983		74.7147	-123.817		-105.528	11.6991		-84.101	-30.4814
	77.6292	-142.616		-57.4379	-56.8807		-56.4484	131.008		39.4693	-122.587		-114.914	34.2071		-128.152	70.2068
	131.206	-31.1448		-49.7732	-39.9007		-159.178	138.347		46.9761	-116.286		-67.8281	-17.6815		-88.6878	-61.3185
	97.1021	-52.1277		-42.9583	-45.7024		-158.258	148.433		56.495	-111.813		-86.5826	-4.53736		-104.175	-19.319
	99.8876	14.1499		-135.756	-53.2052		-110.383	163.929		39.9504	-126.692		-83.8475	-20.1936		-52.9813	-35.1856
	147.046	-75.9079		-71.8137	-33.1391		-117.948	122.749		44.889	-127.002		-85.3577	-1.71497		-84.9347	-23.0426
	177.975	-131.317		-62.9931	-38.2988		-95.943	161.194		52.5997	-125.691		-127.385	33.0738		-128.991	-32.1163
	100.876	-35.9189		-60.3713	-66.9676		-133.329	154.515		44.1662	-116.503		-92.3886	-1.86362		-71.0154	-36.0536
	100.326	8.0427		-107.163	-36.114		-158.945	148.052		54.3231	-126.92		-94.2464	-11.073		-65.3325	-30.3412
	80.1013	-101.456		-89.8661	-26.6676		-115.174	112.621		49.348	-123.332		-59.9197	-31.225		-103.542	85.4531
	122.749	-53.4362		-65.3241	-49.2482		-119.805	162.265		42.0168	-114.853		-104.305	0.080564		-77.5022	-31.0454
	135.796	-45.123		-67.5339	-50.5244		-117.255	149.279		43.0305	-129.383		-103.428	47.944		-116.404	-48.4818
	110.782	-57.3302		-52.0447	-58.5648		-126.223	156.368		50.0001	-133.735		-90.504	2.8211		-84.6548	-21.0617
	94.3579	-49.3462		-79.4628	-53.7543		-126.716	149.471		57.9072	-129.767		-94.0312	10.548		-100.618	1.76918
	101.32	-66.4323		-62.8581	-39.3486		-140.396	134.872		54.0717	-109.403		-115.54	0.715557		-88.0067	2.05572
	84.0758	-71.7178		-70.5542	-82.9521		-81.1415	126.362		49.6067	-109.564		-96.8553	6.3632		-92.8727	12.9277
	85.6806	-117.658		-55.8756	-53.8157		-77.3218	126.68		41.1753	-117.942		-80.4976	-6.72867		-133.733	61.1481
	95.2315	-59.4634		-67.5026	-35.7391		-162.892	153.287		62.3184	-142.842		-83.8899	5.2884		-89.0395	-9.39164
	82.0072	-1.3605		-98.3656	-50.7899		-142.641	148.548		48.1547	-124.624		-87.5843	-2.16		-76.2393	-22.6691
	59.851	-83.1766		-97.5361	-31.6733		-105.873	100.711		53.0187	-125.114		-70.5774	-33.7546		-81.4966	82.9963
	84.1373	-112.417		-63.4431	-48.5098		-107.383	165.814		28.7954	-121.204		-94.8888	-15.7141		-86.8466	80.0243
	91.3281	-65.1975		-74.2549	-61.0372		-99.6928	106.153		51.7495	-116.175		-84.3393	-6.16853		-77.4513	8.02954
	99.0314	-71.4069		-70.3375	-59.9144		-103.136	119.378		37.8524	-118.352		-85.6526	-3.5502		-76.9207	0.235195
	96.2191	-70.2494		-41.5974	-44.0204		-143.818	142.537		37.3626	-124.08		-54.845	-27.3479		-90.2253	-5.45895
	52.7355	-94.0615		-98.8001	-15.1075		-105.483	94.8605		58.702	-114.329		-88.6102	-31.0044		-74.3684	93.0164
	87.2549	-66.8663		-56.0028	-46.9716		-137.683	157.535		38.5159	-122.144		-89.612	1.85549		-105.583	3.06859
	115.294	-56.8822		-53.2328	-30.7145		-164.614	161.326		59.3031	-118.023		-107.752	-5.00505		-81.9901	-24.9119
	97.9932	-50.4112		-73.9657	-55.1699		-114.355	117.238		48.9916	-128.211		-60.4138	-23.8894		-67.2792	-15.1173
	109.682	-60.7778		-72.0397	-52.0196		-117.688	137.312		44.3884	-112.485		-90.7918	-6.74708		-85.8067	-17.0369
	67.592	14.571		-101.329	-63.3078		-132.386	156.306		45.9391	-113.77		-85.6519	-26.7146		-75.7724	-19.8217
	90.5212	-86.0668		-83.407	-63.2515		-75.1706	130.771		49.7178	-120.595		-89.77	-11.2649		-103.168	58.0486
	95.9151	-58.5636		-65.8335	-67.7423		-94.6599	139.826		45.0831	-124.294		-77.6034	-16.8808		-70.7028	-10.7384
	124.398	-31.915		-73.9176	-56.5698		-129.549	168.743		44.7009	-135.801		-73.1221	-18.5843		-80.7425	-36.8788
	56.8839	-128.125		-80.7785	-4.8568		-101.454	94.1856		55.8124	-125.317		-63.0704	-46.9844		-66.833	91.01
	55.9423	-104.15		-93.9967	-7.89374		-120.6	101.597		57.7676	-108.862		-83.2166	-43.52		-77.7874	99.1985
	99.8171	-24.3824		-81.9652	-35.4314		-165.987	153.866		49.5788	-120.945		-82.1115	-26.0035		-63.262	-34.4342
	87.6376	-67.1363		-68.9203	-60.3142		-116.005	143.119		47.6691	-111.951		-96.4057	-6.8439		-92.4658	28.5858
	137.506	-58.1941		-80.1395	-54.4787		-112.982	119.892		50.8404	-125.358		-77.0871	-20.3147		-61.0372	-32.4373
	116.971	-62.7958		-61.3636	-27.6679		-152.582	145.097		32.4787	-111.184		-86.9216	-13.283		-73.7031	-29.9975
	85.0952	-54		-45.4115	-47.16		-157.218	140.634		45.6806	-127.835		-73.7027	-1.89842		-90.6426	-18.8666
	113.642	-49.595		-70.1498	-40.183		-131.354	158.448		50.6173	-131.025		-92.8629	-6.84328		-69.8044	-30.5192
	72.0447	-98.4094		-53.1961	-29.4126		-127.46	100.931		57.0807	-110.716		-87.3532	-14.8115		-85.8788	24.3749
	71.8542	-77.565		-101.006	-62.8776		-75.7784	128.285		51.8253	-132.332		-73.4806	-33.6536		-79.3595	76.3402
	85.5863	-74.333		-54.4339	-49.8669		-126.701	138.985		59.0178	-123.874		-92.7364	-6.46984		-106.979	20.772
	113.218	-12.4261		-96.045	-29.7286		-148.474	166.583		54.0198	-131.098		-101.684	-7.3327		-85.371	-23.7011
	98.122	-45.9823		-80.6992	-40.5617		-131.086	135.798		52.7902	-138.981		-70.1314	-2.67526		-106.045	13.5185
	104.591	-64.3008		-51.8144	-32.7839		-148.984	145.774		39.2991	-98.3161		-104.146	-19.5748		-90.2573	-9.91243
	127.028	-56.5663		-62.0865	-41.223		-137.37	150.296		38.5733	-120.28		-88.6043	10.0986		-102.838	-42.4919
	88.6977	-35.0766		-69.2833	-49.7066		-135.866	115.512		57.3445	-116.368		-69.7577	-31.9832		-62.1375	-20.8763
	61.8101	-113.054		-61.7917	-28.9739		-106.597	119.85		51.396	-117.886		-81.6444	-40.0984		-77.7943	76.6308
	75.1507	-135.976		-56.9758	-37.8377		-90.5392	103.654		52.4691	-113.21		-80.2849	-40.1448		-74.7555	94.8293
	103.419	-51.9527		-57.6735	-70.2709		-117.568	132.201		50.4723	-141.603		-74.4535	-4.75981		-72.171	-16.6575
	137.879	-62.1636		-54.1189	-58.7673		-121.444	117.798		39.7139	-101.073		-64.8443	-40.4361		-58.9342	-51.3454
	105.571	-53.1549		-62.6068	-47.5872		-140.998	144.62		50.1738	-121.396		-94.9595	-3.92904		-68.7921	-29.9303
	63.1448	-85.1177		-98.4322	-19.6266		-140.238	130.889		45.3096	-117.614		-90.3309	-21.9975		-89.103	71.6373
	60.7439	-95.7311		-100.865	-27.1157		-106.756	152.081		55.3708	-135.231		-95.5988	18.2628		-115.551	81.7337
	116.952	-33.51		-63.384	-30.8497		-172.643	154.755		45.2539	-110.581		-109.674	-11.7792		-73.1227	-27.635
	96.4742	-61.2745		-51.0904	-51.2903		-143.996	155.423		43.094	-118.251		-88.0274	1.03085		-99.01	-6.60833
	154.226	-72.6082		-65.6688	-42.8761		-120.653	154.592		56.4756	-124.21		-121.3	10.0671		-71.5064	-32.7595
	110.468	-54.0656		-50.634	-45.3441		-139.884	164.366		43.2361	-111.457		-117.667	1.02162		-74.4928	-28.3789
	108.255	-24.4916		-95.2873	-41.062		-128.96	147.066		53.1235	-120.025		-98.2398	-7.38423		-75.912	-29.774
	100.156	-65.6959		-53.4336	-31.2075		-160.6	163.024		33.2372	-127.144		-94.4778	9.99166		-88.0703	-5.95976
	164.762	-86.2011		-56.6726	-43.2727		-111.567	132.414		47.3085	-116.939		-86.2084	-5.46469		-102.07	-38.7841
	68.7746	-126.64		-68.9134	-40.2432		-110.41	129.065		52.5677	-134.729		-83.3887	-37.1781		-74.471	93.4398
	105.112	-39.9838		-79.0982	-60.3224		-95.9212	166.833		40.4264	-118.836		-114.218	20.0993		-78.1482	-25.7054
	76.7959	-95.4424		-97.7729	0.582028		-125.913	108.61		52.2161	-114.742		-107.929	13.855		-107.392	70.0714
	160.738	-70.7298		-80.6988	-67.0124		-64.016	147.14		30.5821	-118.628		-113.11	36.1701		-94.6746	-41.2651
	139.479	-65.9345		-66.011	-62.2043		-79.9693	109.59		40.9697	-114.094		-72.773	-31.7143		-83.6877	-16.7326
	107.439	-66.2232		-79.6405	-31.5211		-125.368	117.467		35.4185	-119.233		-46.1968	-43.9895		-89.6413	5.2079
	104.927	-35.157		-84.1012	-69.3678		-112.037	125.423		49.5306	-133.882		-82.748	6.80849		-73.6052	-26.8502
	121.181	-19.05		-76.8385	-44.1781		-148.493	157.239		44.5174	-116.192		-76.697	-38.8392		-63.3726	-47.9596
	81.0136	-80.8363		-131.76	-53.4991		-77.511	125.313		37.5388	-123.58		-53.9664	-65.1631		-87.1062	115.43
	101.14	-71.4933		-63.239	-44.8828		-112.744	105.468		51.0252	-116.022		-58.8087	-43.8455		-78.6256	4.31524
	92.1148	-46.7215		-94.235	-22.6025		-142.389	77.8229		66.5701	-108.967		-69.8999	-15.6703		-89.4407	-4.35239
	91.3	-102.219		-88.5445	-35.9021		-105.381	143.001		43.7873	-117.95		-117.057	40.1869		-131.848	43.455
	111.088	-79.087		-71.373	-46.7841		-118.305	168.549		31.9008	-132.346		-90.0114	-6.04884		-75.7383	2.9122
	123.485	-119.769		-58.6006	-40.596		-101.873	102.363		61.0573	-116.742		-93.4341	-7.374		-74.5117	-8.75627
	112.394	-107.59		-64.6587	-27.1825		-106.793	148.49		45.1632	-128.87		-104.381	8.75782		-83.8457	10.8984
	88.5185	-40.9778		-67.0774	-62.4832		-121.313	86.0541		71.1225	-123.453		-72.6345	-4.59676		-80.5366	-17.9841
	62.7472	-96.6359		-88.6478	-44.5119		-92.6852	115.516		53.5883	-127.217		-73.5326	-24.6904		-86.5951	76.5025
	83.8155	-59.0395		-56.1953	-54.9958		-141.84	147.401		56.654	-132.049		-95.9046	-6.95573		-78.0281	14.0573
	107.848	-27.0951		-63.7638	-47.8109		-146.325	161.421		47.3914	-126.489		-89.0719	4.25786		-76.5335	-53.7619
	162.267	-97.5709		-95.2771	-14.7935		-125.188	151.646		49.1448	-139.332		-111.579	12.6415		-84.7315	-26.1033
	97.052	-69.724		-68.3825	-74.2907		-67.5892	123.493		31.284	-112.317		-95.5718	3.9021		-89.7933	12.8916
	111.865	-66.2237		-72.2569	-42.0858		-132.541	152.362		39.4911	-120.136		-105.272	-2.19857		-94.4206	6.07741
	93.7122	-75.5827		-66.4149	-36.5558		-147.628	156.835		56.9096	-127.603		-105.765	16.0667		-97.8806	-2.85245
	135.03	-59.3185		-58.7325	-74.545		-100.256	156.544		39.3838	-113.712		-121.899	27.4422		-106.719	-32.6124
	53.962	-91.2033		-85.0066	-37.2396		-94.302	97.4495		45.4858	-114.654		-85.7149	-13.0996		-97.504	76.655
	102.986	-25.4694		-70.0371	-68.229		-132.911	152.438		50.1648	-122.442		-90.8722	-2.89931		-79.1068	-34.0289
	151.359	-56.52		-77.7721	-56.124		-89.2631	140.357		39.1514	-115.36		-111.862	3.73886		-75.9297	-28.7828
	83.0577	-75.5606		-112.89	-63.6811		-75.7826	156.47		44.7691	-114.894		-134.057	36.108		-131.197	59.4692
	106.02	-47.3602		-59.5413	-54.5258		-151.038	162.936		53.7255	-120.439		-96.7398	-0.56684		-91.8576	-17.7267
	108.913	-39.6601		-61.8761	-55.7375		-150.597	157.248		65.9078	-112.65		-103.797	-0.89137		-101.971	-21.0619
	145.005	-63.2157		-64.9775	-32.6377		-142.893	151.284		48.0578	-101.282		-118.553	0.580762		-81.7066	-48.3986
	123.51	-17.9828		-81.4512	-63.6421		-124.74	127.33		71.751	-119.719		-107.808	-15.3247		-57.6636	-46.2758
	115.719	-33.0974		-58.3191	-53.4079		-139.825	170.252		48.393	-113.803		-114.278	-1.34802		-80.5027	-46.629
	109.21	23.2522		-162.207	-62.2769		-120.03	148.504		57.3952	-120.083		-116.593	3.525		-76.2125	-21.4757
	113.519	-50.1964		-66.5174	-64.0845		-117.09	170.189		45.2345	-124.55		-117.963	34.3172		-79.6003	-30.857
	110.664	-46.6489		-62.6705	-41.8791		-143.846	148.147		65.4286	-136.189		-87.8118	-11.3302		-57.6602	-36.6438
	75.2868	-47.081		-62.111	-42.3732		-159.338	136.837		62.4191	-120.001		-122.926	15.1276		-86.4482	6.82344
	98.5575	-60.8082		-60.5035	-46.5109		-127.344	94.3192		52.6253	-115.049		-53.3711	-33.733		-76.2601	-10.2431
	99.954	-47.5296		-62.0106	-53.0199		-139.527	136.18		49.6483	-127.177		-81.7288	7.50239		-100.557	-21.7612
	68.1427	-88.3911		-83.6435	-41.9131		-94.67	94.5614		41.134	-104.051		-95.7588	-4.06822		-91.7666	57.9918
	128.162	-45.2506		-55.4074	-47.669		-159.812	147.859		72.021	-114.923		-120.818	19.5303		-85.3362	-54.7934
	136.082	-30.2239		-85.2598	-43.1058		-143.867	162.154		52.0217	-105.483		-128.709	11.2531		-76.1888	-39.4833
	86.3082	-103.96		-82.6548	-52.9863		-73.2604	112.519		44.5553	-111.871		-70.4609	-46.1865		-92.9535	98.9127
	115.483	-29.7069		-67.7575	-36.8614		-163.258	157.076		42.5975	-127.886		-87.5279	-10.0285		-73.2139	-38.6475
	100.083	-36.6171		-82.7706	-59.4625		-118.845	155.364		42.9268	-114.423		-113.256	25.4896		-80.6553	-21.4512
	73.9956	-120.076		-83.0908	-50.817		-70.9488	123.826		63.2666	-121.974		-99.7326	-27.6342		-92.5029	87.0362
	65.9083	-105.695		-77.4346	-49.879		-83.1764	117.701		44.6343	-102.417		-89.4833	-51.9844		-74.6813	99.832
	87.4625	24.8805		-161.89	-83.83		-76.2812	127.463		41.72	-132.218		-81.976	9.67867		-81.6887	-8.82125
	88.5506	-28.1207		-66.1664	-28.1517		-174.638	154.476		39.4607	-106.648		-67.497	-38.3323		-72.6936	-37.8838
	136.269	-49.9696		-81.3419	-64.1456		-100.226	164.833		40.3888	-132.62		-89.1394	0.2407		-64.6901	-45.3639
	88.6425	-74.9816		-65.7282	-47.957		-111.303	85.8227		75.0124	-123.129		-63.1848	-23.3702		-85.0826	18.6089
	98.7675	-156.673		-51.4603	-54.2208		-90.0739	151.86		61.899	-112.034		-144.395	2.58372		-104.254	65.846
	106.026	-41.2359		-71.3275	-69.5785		-110.123	144.102		38.0539	-121.665		-86.2065	2.35679		-76.116	-32.5834
	64.1907	-120.619		-67.9239	-51.7972		-98.5561	160.719		71.8924	-116.337		-130.965	-20.1526		-85.1651	104.995
	119.027	-41.8147		-79.6253	-32.4372		-156.51	161.781		40.9491	-127.996		-109.384	23.6455		-82.1408	-38.5524
	120.802	-59.2478		-58.8185	-46.8664		-123.418	148.31		42.156	-113.603		-108.573	5.63374		-81.2105	-25.5804
	101.332	-59.8587		-67.9776	-43.2845		-133.084	150.686		29.3482	-122.541		-94.0201	18.3838		-90.6243	-6.87619
	72.2308	17.1996		-137.221	-81.6532		-103.939	153.205		63.1677	-123.596		-98.7618	-7.70671		-78.0422	1.13292
	76.1065	34.4487		-138.036	-49.1314		-133.118	121.62		48.7228	-121.669		-51.5111	-33.4777		-59.9927	-36.9389
	111.678	-46.0704		-58.6899	-56.4569		-129.722	158.579		43.9753	-115.865		-86.7963	-14.7853		-79.8624	-24.8989
	156.046	-91.4656		-73.3292	-53.8711		-100.411	154.638		69.3213	-123.89		-119.348	5.04191		-68.0398	-32.5588
	82.6061	-77.9616		-65.6293	-48.0089		-109.053	110.324		50.8318	-102.331		-77.4804	-40.5604		-83.7725	37.3355
	108.747	-36.9473		-144.933	-81.7365		-77.7469	149.387		51.2461	-114.489		-116.836	17.9965		-92.1886	24.741
	107.779	-32.075		-59.9677	-42.9101		-166.484	132.259		54.4319	-104.081		-84.6936	-15.9857		-85.087	-42.2048
	110.959	-36.9962		-70.516	-48.7018		-122.063	139.906		45.4845	-118.178		-64.3832	-37.9918		-65.8248	-34.0488
	163.93	-68.1938		-98.6376	-46.1953		-104.621	139.427		47.1307	-130.749		-102.005	-0.47314		-61.5082	-35.067
	138.259	-37.4602		-68.2006	-42.4322		-136.397	149.233		49.0485	-114.139		-56.6564	-47.7765		-75.9271	-47.6599
	84.0072	-61.6117		-78.8867	-58.0751		-109.956	154.026		41.0138	-128.794		-91.8236	16.0159		-114.627	19.2521
	113.927	-60.7672		-54.4655	-49.6905		-128.541	137.761		48.6625	-122.636		-53.8126	-43.8271		-81.197	-18.3019
	79.3548	-52.0269		-62.4333	-46.9252		-139.385	162.172		32.1868	-117.507		-86.8696	-15.7378		-76.9837	3.01694
	89.9136	-25.3591		-76.8262	-51.161		-138.427	148.853		55.3942	-125.569		-93.8425	-4.15573		-75.974	-18.2431
	96.1099	-37.8415		-67.5817	-39.3441		-147.975	148.387		45.0823	-129.165		-39.0958	-35.4956		-85.7305	-28.4142
	109.014	-55.1598		-53.3474	-51.6251		-128.156	159.341		41.9336	-120.843		-91.5615	-6.5782		-91.5203	-17.8582
	154.8	-87.8623		-77.3463	-36.927		-113.938	153.492		47.5924	-115.425		-124.981	17.4271		-82.9335	-32.3645
	99.3321	-36.5504		-70.568	-71.9489		-112.312	145.503		46.8727	-121.267		-96.3792	15.5408		-82.0737	-36.2656
	97.1568	-17.0287		-99.2311	-63.139		-104.241	119.961		39.4335	-112.116		-56.3855	-33.5332		-83.6511	-13.6178
	64.1596	-87.9945		-100.821	-59.1995		-63.2327	127.317		52.1716	-122.669		-93.8079	5.08139		-93.8454	71.3049
	68.7011	-118.524		-74.8719	-38.77		-100.165	152.045		35.1265	-103.94		-130.935	17.4684		-120.749	82.8527
	120.482	-37.1527		-76.9976	-11.7521		176.872	152.971		49.1701	-111.426		-88.974	-23.6295		-86.4116	-33.4659
	87.7586	-62.8084		-42.7202	-42.8508		-165.147	167.872		49.7217	-124.774		-100.154	2.64233		-89.152	-6.99689
	108.903	-62.9399		-100.521	-66.1643		-82.7726	156.507		43.1903	-120.676		-107.957	19.4448		-102.039	7.37353
	86.5932	-63.8821		-65.4531	-28.645		-142.479	86.3415		52.4134	-118.166		-58.3678	-10.377		-98.0665	-4.68887
	141.151	-67.4569		-87.0549	-55.7906		-70.8125	141.063		32.4138	-111.44		-112.593	20.6407		-84.7594	-19.5818
	80.1984	-88.6845		-113.96	-42.2912		-83.0576	150.207		70.36	-115.957		-131.608	10.3092		-103.839	83.5234
	100.36	-9.76581		-73.4945	-60.2017		-128.951	167.064		44.1668	-124.892		-79.4272	-36.0073		-54.8869	-38.1339
	136.871	-45.7664		-60.5356	-50.923		-125.666	158.567		37.0685	-119.362		-87.8786	-8.55394		-87.9323	-39.8682
	109.538	-8.72678		-78.6081	-72.714		-116.297	133.224		30.0802	-115.347		-43.421	-46.7036		-77.698	-31.5286
	84.279	-55.7058		-62.3027	-125.225		-57.4529	131.592		48.0903	-95.8125		-112.07	-8.31508		-76.3567	13.9701
	118.449	-42.0238		-75.9702	-50.7388		-120.955	136.409		44.4886	-119.495		-73.1969	-28.2898		-65.0673	-27.8735
	69.7156	-92.0712		-64.9556	-76.8338		-74.4282	141.749		53.4692	-115.497		-99.5735	-15.3528		-95.7894	64.0552
	102.478	-29.0271		-61.3489	-54.5142		-144.8	160.293		35.0943	-102.756		-91.9145	1.76794		-104.889	-28.3292
10a
	D-Leu1			Leu2			Leu3			D-Pro4			Tyr5			Leu6
	f°	j°		f°	j°		f°	j°		f°	j°		f°	j°		f°	j°
	159.272	-58.8446		-78.0575	-21.4703		-154.971	160.163		47.8927	-119.232		-99.0167	-10.2282		-77.9011	-55.4528
	97.8597	28.8415		-142.159	-89.3444		-85.3409	144.328		47.7196	-112.872		-81.4758	-16.7262		-78.6373	-34.5683
	132.957	-60.9156		-101.502	-34.6797		-95.3633	109.241		49.0885	-119.017		-61.9286	-26.5656		-86.9681	-21.4604
	116.057	-12.2609		-98.1831	-56.3307		-132.517	156.827		78.9588	-123.067		-119.58	16.9167		-88.723	-43.6583
	105.831	15.9525		-129.203	-54.152		-109.192	160.849		36.58	-119.714		-88.7228	4.69457		-81.4564	-41.7522
	147.17	21.1771		-150.295	-72.0716		-99.9955	151.286		43.3866	-129.663		-90.4778	3.82425		-83.5914	-59.5866
	104.655	20.8329		-148.102	-71.4989		-100.972	165.867		32.4774	-101.509		-129.521	13.5738		-74.9903	-27.623
	138.415	-10.2333		-118.45	-38.0966		-133.196	147.535		44.7449	-111.21		-112.323	-5.00121		-66.7704	-38.9373
	153.179	-78.2977		-64.804	-63.8729		-93.2128	163.062		33.4098	-120.305		-100.611	-8.17414		-60.2893	-36.84
	121.32	49.3079		170.302	-61.3982		-110.104	118.708		64.8113	-123.919		-84.1084	-3.37287		-84.8122	-38.6724
	117.012	-86.1462		-92.3437	-38.6608		-115.333	135.641		49.1343	-119.05		-112.363	4.23972		-81.6299	15.0122
	119.314	-6.3346		-121.969	-86.7505		-92.8572	137.234		51.0093	-109.151		-103.163	-1.46071		-66.8587	-38.189
	99.797	-15.2041		-105.641	-43.2947		-141.131	158.513		65.5796	-107.928		-128.396	-5.31269		-87.5829	-19.4272
	151.755	3.67431		-135.047	-39.567		-127.832	156.331		54.1872	-121.392		-129.958	30.8767		-79.5135	-59.0181
	110.99	-44.7206		-64.2478	-77.9544		-106.652	131.558		44.2293	-113.464		-73.171	-13.9094		-86.8587	-22.5938
	116.646	5.21919		-147.995	-64.3673		-110.488	136.185		48.0663	-119.912		-104.598	11.4436		-93.4928	-14.4316
	90.6869	17.7293		-143.61	-65.4531		-109.347	94.6661		56.1067	-117.188		-64.9962	-10.3415		-88.0146	-14.4372
	132.153	-71.1146		-79.4471	-55.725		-101.191	121.629		40.002	-111.854		-72.3598	-23.2681		-58.544	-45.0473
	135.267	-25.5319		-90.7865	-55.9654		-113.531	152.901		49.5987	-113.044		-124.984	22.5378		-89.243	-38.7223
	106.159	21.5549		-126.829	-60.5951		-114.322	152.409		27.9276	-111.316		-82.7949	-19.6267		-67.0919	-43.9427
	120.172	-5.34408		-115.822	-58.8762		-122.968	135.461		55.4405	-124.453		-115.06	31.5105		-87.8428	-22.6779
	108.043	39.4671		-144.896	-38.0404		-141.944	142.89		45.6866	-129.806		-81.9015	-5.36935		-76.9347	-43.0382
	162.539	-8.35625		-125.702	-46.461		-100.728	160.909		49.0854	-114.661		-108.392	-0.82429		-82.0056	-61.1254
	116.837	15.0447		-145.233	-55.7056		-101.257	160.768		29.024	-121.839		-93.6407	-2.52967		-69.1889	-45.4855
	118.863	-27.611		-71.3536	-49.9282		-148.293	150.794		59.7157	-125.363		-106.096	25.2292		-88.4709	-43.4549
	72.2755	37.0172		-155.863	-68.7544		-114.6	141.967		47.737	-122.33		-74.7568	-18.8422		-56.0229	-31.9861
	87.8482	36.6658		-168.071	-65.6113		-102.294	109.144		53.9236	-114.472		-73.0073	-13.2163		-86.9184	-20.3195
	95.8224	6.82005		-126.029	-75.8992		-77.7026	128.436		45.9768	-101.488		-98.9972	-17.1911		-66.1957	-26.9537
	100.038	38.6714		-158.985	-44.8112		-116.893	130.337		40.8091	-134.548		-92.515	19.0292		-83.2723	-36.5762
	120.397	38.0585		-158.282	-77.4065		-84.6836	101.325		59.3009	-125.275		-75.5968	-13.0615		-59.8881	-45.0576
	159.513	-87.4703		-75.3264	-17.3199		-122.908	130.011		41.5253	-121.158		-105.16	13.7126		-76.4773	-30.7653
	121.803	-30.1396		-102.431	-38.1088		-119.623	157.273		29.2215	-115.276		-109.566	28.8776		-103.118	-28.7304
	133.726	-64.5113		-42.1692	-46.7668		-139.691	156.808		37.0886	-116.986		-66.0647	-29.2853		-81.6898	-41.3541
	159.012	5.30886		-162.077	-69.3575		-83.3574	155.153		47.2919	-126.506		-123.921	42.4817		-84.1805	-29.6016
	128.004	2.05626		-115.101	-34.7948		-151.991	154.759		61.1559	-126.657		-93.6664	-0.48983		-86.6264	-39.9357
	127.864	-47.5504		-85.3343	-29.4635		-157.639	145.88		42.9034	-119.838		-74.9321	-13.3634		-92.8569	-25.0489
	168.746	-68.0782		-78.6666	-53.1253		-95.8633	171.891		38.3083	-113.501		-120.072	6.02555		-79.1571	-45.1907
	146.286	21.5728		177.588	-69.3606		-63.627	144.553		47.4974	-118.908		-114.693	13.7189		-65.2747	-42.1464
	117.817	-12.4518		-94.1477	-66.6477		-124.185	146.182		72.5465	-113.517		-91.2372	-22.7231		-63.2389	-44.1085
	146.134	9.61586		-142.179	-79.8122		-86.6784	153.719		40.1981	-119.438		-121.341	26.9066		-79.2571	-49.6085
	94.5349	33.269		-171.765	-60.2563		-127.433	127.221		44.7446	-123.509		-81.1012	-2.40415		-70.6217	-28.9712
	98.6809	43.5442		-160.216	-72.9607		-108.172	164.732		42.5377	-127.286		-107.92	19.1106		-105.08	-31.9775
	91.1436	37.262		-162.534	-63.7502		-138.073	155.263		36.2847	-109.071		-119.206	26.9658		-84.5778	-30.1108
	98.6903	-52.2959		-59.9294	-61.5685		-122.519	151.408		33.0468	-113.839		-78.8774	-13.4728		-69.5591	-20.5389
	135.248	7.77692		-145.303	-40.4751		-140.771	157.165		53.3532	-120.153		-122.146	29.4983		-75.36	-51.0684
	133.667	-29.9773		-117.911	-46.6476		-122.99	152.413		42.2783	-119.948		-121.639	30.9031		-75.6147	-38.2243
	86.0095	31.9757		-148.103	-52.0018		-122.716	169.55		61.3021	-113.092		-121.733	10.6973		-85.4152	-17.1621
	144.289	-25.0816		-85.2884	-43.2486		-144.921	171.002		59.3283	-117.202		-118.614	1.58242		-77.8997	-61.7302
	163.87	7.59625		-173.134	-78.6998		-69.9153	144.648		40.8429	-114.641		-129.592	72.8524		-127.596	-28.6606
	82.7203	26.5249		-123.161	-47.277		-137.707	158.291		44.4832	-108.314		-88.3408	-25.5793		-67.656	-32.9068
	142.101	-19.3432		-98.6816	-50.2895		-120.74	148.398		63.7453	-130.916		-107.764	14.9127		-81.5406	-43.3375
	97.7453	43.0759		-173.434	-50.4021		-147.111	145.468		49.5367	-114.144		-122.692	15.2905		-87.2883	-21.0621
	120.755	-30.6008		-84.3947	-60.8415		-122.471	150.958		54.0685	-113.579		-90.6363	-6.67515		-79.6594	-40.5798
	140.856	-95.7269		-82.8157	-15.3152		-133.998	117.525		68.7273	-118.634		-91.9148	-9.35552		-102.026	-19.2408
	145.724	-28.0806		-109.576	-55.7751		-110.293	154.147		55.2262	-110.623		-136.069	35.5795		-79.5878	-46.0509
	85.1782	60.9937		-173.06	-42.4576		-136.161	141.759		49.0652	-127.934		-80.2501	-10.5048		-71.2397	-29.3177
	95.6	29.6518		-157.133	-67.5921		-97.4981	158.41		44.2699	-114.435		-96.0658	-15.6749		-60.0055	-28.6771
	96.3461	20.5753		-166.856	-45.5712		-116.039	83.2807		55.1522	-121.388		-73.6441	8.03116		-94.1045	-16.0829
	85.9804	-10.2764		-101.952	-46.6902		-128.18	145.279		55.5499	-134.272		-78.8685	-6.28897		-73.5166	-19.5375
	103.093	-23.7417		-78.2827	-68.0408		-119.93	155.003		32.8014	-124.971		-90.5087	11.5557		-89.039	-22.4787
	133.477	-36.8365		-95.7632	-63.6471		-100.292	93.7191		67.3913	-108.171		-72.6752	-16.4373		-75.4352	-36.4559
	116.131	44.8828		-174.235	-56.9737		-103.498	132.193		42.1456	-119.476		-90.2631	0.829413		-80.7372	-47.3307
	100.783	-30.063		-96.513	-40.2537		-140.641	158.778		38.9849	-119.557		-116.832	38.9664		-97.5098	-17.0743
	127.728	22.6317		-161.462	-64.5961		-122.01	135.428		39.2343	-118.47		-98.5238	17.6636		-81.3321	-43.9389
	112.77	5.53214		-121.493	-63.3248		-116.856	154.689		42.4634	-135.541		-113.127	42.4567		-114.61	-19.1383
	152.059	-49.9024		-51.0023	-52.4796		-136.477	155.32		47.7781	-118.131		-115.738	-4.72049		-53.5605	-56.7781
	131.492	-12.9897		-94.3697	-38.1183		-164.262	165.088		63.4761	-112.838		-116.182	24.8168		-111.236	-51.0119
	150.756	-15.4371		-132.797	-67.8893		-74.8079	147.616		64.0333	-124.218		-123.312	35.9902		-85.5591	-35.4334
	128.352	16.7631		-126.797	-86.6096		-66.296	150.21		51.1053	-122.778		-116.833	7.48089		-65.9941	-49.4051
	126.549	41.3502		-169.488	-39.7981		-129.561	151.36		45.1974	-121.068		-109.047	22.7588		-90.1364	-50.4977
	146.413	3.50195		-159.033	-65.5244		-98.662	167.858		26.074	-111.533		-108.961	4.38897		-63.9435	-51.0121
	95.7616	39.5544		-160.14	-63.4451		-133.501	155.998		64.0892	-133.66		-92.9995	-4.45631		-71.6855	-24.8178
	100.154	30.4288		-139.226	-70.974		-109.656	157.081		43.9576	-107.903		-105.495	-8.58769		-57.3003	-56.0482
	131.923	-36.9961		-106.871	-65.4762		-88.0364	127.067		36.7916	-113.963		-87.4431	4.79006		-89.7212	-27.9319
	119.843	-62.1125		-78.4026	-59.4772		-108.566	150.204		34.8455	-102.845		-129.701	37.9278		-87.6516	-25.5816
	84.5511	16.9079		-112.207	-52.9668		-144.088	136.743		59.1698	-122.219		-83.0687	-15.3471		-88.8815	-10.6961
	131.028	-32.653		-69.5408	-41.0369		-148.731	153.842		31.879	-116.182		-76.5412	-23.1799		-60.6839	-55.9459
	75.0656	20.6941		-150.963	-71.9539		-92.4538	98.9647		49.3894	-118.279		-51.7794	-29.4153		-61.6373	-13.1379
	92.8687	-32.1227		-60.2865	-42.1508		-157.559	144.832		54.0282	-109.412		-101.673	-17.9847		-68.1999	-30.7378
	132.936	-46.4028		-72.7705	-27.4238		-158.233	162.216		30.2495	-112.688		-113.869	19.4767		-93.8631	-40.7036
	150.889	-55.2157		-87.9338	-40.2778		-107.884	145.12		46.0852	-122.164		-80.2026	-12.082		-82.5238	-42.1057
	128.291	-28.4129		-99.699	-47.3864		-116.524	163.915		48.6541	-116.477		-109.749	-22.5442		-78.7294	-8.44813
	133.317	35.2023		-152.182	-44.1344		-125.678	163.656		34.1576	-122.439		-87.5136	-9.10645		-83.0976	-44.9451
	116.976	26.4261		-161.393	-68.2594		-132.894	160.968		44.0798	-115.667		-124.386	27.4274		-76.8082	-46.0194
	117.29	34.5763		-167.366	-57.3227		-104.864	147.297		62.1691	-127.27		-110.751	6.18882		-68.4103	-39.9246
	85.0454	37.1765		-163.314	-77.1823		-119.203	138.771		63.5204	-122.517		-104.893	34.6014		-89.7989	-34.5088
	131.329	-33.4762		-98.8763	-42.454		-124.6	129.834		30.5826	-126.527		-61.0971	-18.1099		-72.1882	-41.3553
	139.976	-55.2138		-87.6141	-10.0895		-147.748	118.255		49.471	-128.014		-91.2553	6.51135		-67.5653	-49.5112
	139.646	15.065		-144.373	-59.7395		-123.705	144.667		50.0055	-121.662		-99.1215	11.4557		-81.5108	-61.8656
	134.932	-8.10037		-143.411	-70.2437		-68.6079	156.855		36.4192	-125.422		-122.878	52.1131		-116.039	-10.9961
	150.529	-73.1725		-56.0331	-32.8796		-139.356	157.531		61.3525	-134.676		-103.538	12.9239		-73.9331	-46.4094
	125.867	-28.2885		-100.641	-44.8662		-149.445	161.02		53.3499	-124.543		-114.289	24.6648		-68.8591	-44.8979
	156.938	-99.0416		-56.203	-52.397		-94.4235	118.617		35.7731	-116.208		-78.4582	-26.7255		-63.8358	-30.6186
	123.262	42.214		-169.591	-53.4556		-145.153	147.975		38.5622	-118.328		-95.9992	4.99119		-72.1851	-65.406
	123.414	31.969		-166.892	-54.0917		-123.212	168.102		52.7044	-114.637		-127.981	16.2871		-53.944	-47.8886
	73.4474	38.3416		-168.74	-65.9712		-113.123	147.751		62.148	-131		-107.849	35.1555		-109.426	4.87863
	132.319	-79.1174		-59.7499	-38.8381		-127.101	109.783		41.3193	-122.686		-55.0173	-35.0576		-57.7928	-41.8094
	163.686	-99.7961		-70.3088	2.31198		-170.48	150.631		47.8414	-117		-96.4646	-14.2595		-81.5709	-53.4054
	157.263	37.7576		-173.829	-84.4697		-90.7697	141.964		55.2851	-125.758		-130.281	30.9176		-71.0776	-43.9542
	78.9833	40.9217		-150.933	-59.3958		-123.923	135.217		35.3075	-124.058		-50.76	-20.9938		-74.7526	-33.0119
	114.795	-52.9752		-58.9101	-41.4423		-133.854	128.202		34.012	-108.329		-56.119	-40.8416		-57.1921	-45.5246
	152.516	-22.0415		-126.963	-47.6305		-109.068	127.567		34.8001	-140.592		-90.7761	36.326		-88.1338	-25.2153
	119.084	-4.81381		-134.177	-61.7062		-108.224	126.387		42.3413	-118.263		-80.3548	-4.7559		-75.3924	-35.5275
	119.954	-0.18459		-119.02	-55.2418		-115.285	154.078		51.1373	-130.797		-96.7045	8.6774		-82.078	-48.8809
	103.276	45.9876		-172.172	-51.113		-131.406	160.71		54.4774	-116.937		-123.247	16.6712		-95.7489	-33.7685
	109.453	-84.0935		-130.85	-1.85423		-118.021	96.6562		55.6769	-109.171		-84.1987	-24.2565		-120.097	88.3392
	109.448	48.603		-177.84	-53.8765		-134.267	155.721		37.9359	-118.076		-80.9503	-21.2837		-57.1207	-50.6314
	133.698	36.1802		-149.849	-59.1098		-93.3175	162.026		41.967	-128.087		-103.827	-6.76044		-66.9784	-51.0307
	125.313	46.1832		-173.12	-59.7462		-115.682	148.188		41.3073	-122.153		-121.087	30.2355		-86.1225	-40.5384
	105.432	-61.6011		-52.9843	-27.6833		-174.849	126.378		38.0346	-111.841		-66.9384	-20.8563		-93.7935	-17.2197
	96.9899	34.7142		-166.448	-93.3367		-74.3917	144.528		43.9038	-128.134		-87.1222	7.77111		-82.8753	-21.178
	98.6509	7.87709		-122.679	-39.6394		-137.234	164.85		66.1554	-121.084		-115.658	4.73301		-69.0798	-24.5255
	104.198	29.5405		-150.618	-86.9229		-96.6601	135.242		56.8835	-122.212		-103.077	4.4728		-53.9966	-43.3131
	165.675	-107.21		-77.7543	-30.0792		-105.374	141.489		43.9453	-128.137		-112.671	13.6674		-88.62	-26.3123
	122.248	25.3507		-164.822	-48.0274		-130.667	142.184		44.6708	-130.497		-94.2763	8.78392		-67.7168	-48.6914
	128.894	-44.2025		-77.5211	-38.8862		-131.027	157.306		35.5159	-120.104		-106.431	7.8393		-72.3667	-32.4629
	134.041	8.36658		-158.441	-63.8283		-101.637	146.771		60.0792	-115.506		-130.631	13.846		-70.2995	-30.4774
	94.9586	15.2381		-155.168	-72.5369		-91.2526	139.886		55.0101	-127.545		-112.265	29.5328		-86.9338	-12.6239
	119.027	11.0282		-126.951	-51.3587		-117.173	144.059		48.6677	-116.038		-114.742	8.22629		-55.1025	-43.8211
	118.801	24.6525		-161.556	-72.6358		-103.934	137.986		51.8683	-110.233		-120.517	15.0444		-77.1145	-34.9493
	160.111	-32.1615		-146.024	-53.1898		-81.6408	155.085		47.257	-120.94		-114.942	13.2342		-81.9	-35.7985
	119.529	9.06452		-159.865	-63.2036		-119.249	138.16		52.8575	-124.58		-106.042	6.54279		-63.4944	-31.3388
	148.044	-57.8902		-89.8984	-58.7506		-109.616	126.931		41.157	-106.783		-77.6118	-18.2306		-65.1417	-53.8017
	126.496	22.4454		-171.533	-58.4179		-110.843	143.705		47.4398	-113.595		-120.029	-3.68409		-73.288	-28.9041
	139.674	-11.8729		-106.008	-45.0879		-144.093	157.554		41.0523	-120.511		-106.121	0.131344		-60.3652	-53.5004
	103.231	24.4371		-137.811	-47.7728		-153.762	159.669		43.3746	-128.009		-88.388	1.54363		-77.7769	-46.9254
	119.749	-48.1401		-60.6928	-44.5098		-142.06	140.529		64.5902	-112.127		-95.02	-24.8111		-79.502	-17.7251
	90.068	20.205		-139.267	-51.5591		-126.775	145.846		51.0369	-119.005		-105.235	14.6688		-79.0443	-36.9572
	103.155	-32.7466		-84.5163	-68.0662		-115.058	147.258		27.9181	-126.166		-87.2106	24.6054		-103.923	-6.58555
	134.472	29.0229		-144.551	-63.7429		-121.584	178.67		45.051	-130.334		-109.462	37.7406		-94.2405	-67.941
	142.191	-65.5104		-62.2997	-31.9892		-131.389	128.795		46.344	-117.914		-85.9352	-9.55188		-75.2219	-46.285
	79.3978	49.0523		-148.779	-71.6999		-110.634	164.391		34.8164	-127.799		-76.0455	-14.3541		-62.0679	-38.7631
	105.426	-36.8354		-53.7257	-63.6715		-133.418	160.752		53.6746	-122.998		-96.5962	7.74983		-94.5742	-28.1539
	148.944	10.3524		-159.272	-87.1714		-84.5493	154.185		53.6748	-123.927		-115.962	10.1155		-55.2043	-54.0867
	112.998	23.6811		-135.388	-51.0458		-137.474	162.675		50.6619	-115.892		-110.612	8.41955		-79.8038	-52.3043
	132.468	5.71998		-162.494	-40.5341		-86.8676	147.5		47.0318	-110.519		-126.353	28.1898		-76.4498	-32.0963
	114.099	20.6506		-157.702	-53.5896		-117.814	134.144		50.4874	-123.856		-86.5385	1.90257		-84.9759	-34.3691
	157.929	-90.527		-57.1025	-28.6443		-113.557	149.34		38.1047	-114.232		-105.556	-4.087		-73.536	-39.6451
	95.5922	43.8425		-178.817	-78.5234		-100.73	115.828		49.4545	-126.008		-77.4848	1.48647		-78.8968	-27.0688
	82.8852	-79.5823		-71.4294	-52.6738		-100.11	79.0718		50.0976	-116.536		-62.314	-15.7543		-105.708	47.1873
	131.47	-54.7792		-63.7555	-25.8924		-158.092	143.933		60.229	-114.124		-110.416	1.10172		-68.571	-47.4651
	124.324	-48.5966		-76.8297	-44.1972		-127.893	155.362		45.9088	-118.249		-82.0168	-19.0583		-77.5379	-35.5621
	108.817	14.5218		-138.561	-61.5722		-99.0523	154.402		34.9521	-108.676		-105.86	9.32186		-67.8071	-48.1351
	152.39	-9.44971		-131.698	-46.1842		-112.373	143.336		46.7195	-108.651		-110.11	2.78454		-78.1589	-56.8383
	114.75	12.0016		-127.443	-38.0753		-131.84	149.619		46.6204	-127.451		-111.714	45.9495		-115.579	-40.033
	95.4022	31.1161		-168.135	-80.7176		-92.3015	132.126		49.8946	-114.762		-108.872	34.1035		-97.1421	-29.1595
	150.582	-26.9414		-109.171	-18.5622		-138.547	152.518		49.0641	-121.114		-112.992	16.1812		-82.8714	-57.6722
	84.708	41.8901		174.983	-53.2945		-115.962	107.569		52.0394	-128.126		-71.9526	-18.541		-75.7972	1.87429
	115.719	10.9327		-169.91	-69.634		-86.7816	121.406		41.5985	-125.73		-83.6298	5.15142		-81.2764	-22.4702
	99.166	20.3833		-157.059	-34.3354		-143.116	135.04		63.0524	-130.582		-104.672	12.0477		-83.4982	-19.7348
	101.652	7.27665		-112.671	-74.9585		-97.4087	149.388		58.1628	-113.927		-118.583	-5.50335		-75.5582	-26.8072
	99.7027	-77.3438		-52.7824	-32.8025		-142.876	101.04		41.9297	-113.45		-60.7501	-29.0727		-72.7404	-18.7603
	111.852	7.00343		-94.073	-48.1946		-137.835	157.534		49.3666	-105.692		-75.886	-28.6857		-87.6063	-52.7104
	114.401	24.7974		-165.02	-27.089		-134.877	113.985		44.1163	-115.841		-86.8962	0.597509		-82.1716	-33.1653
	97.5256	29.6177		-159.099	-50.9809		-144.754	160.039		54.1662	-122.005		-108.358	-1.09628		-68.0831	-26.0668
	140.418	-52.0193		-58.1712	-69.809		-128.64	153.698		63.3011	-120.926		-114.884	6.69922		-81.9816	-26.7172
	171.88	-101.629		-60.0902	-36.8353		-111.728	150.838		37.5338	-125.94		-91.6768	-17.0543		-45.2066	-50.4031
	112.577	-3.52132		-139.958	-80.797		-75.9124	159.021		32.7644	-106.99		-124.879	23.3756		-82.7286	-17.3258
	76.9546	36.7456		-160.975	-73.4593		-81.2052	145.586		39.1053	-110.33		-109.455	1.97233		-71.6018	-9.01568
	99.7458	-2.74269		-112.515	-34.7451		-154.502	166.526		38.052	-115.095		-103.295	-0.94473		-86.4172	-18.0796
	133.764	-64.5957		-77.3703	-58.5322		-108.497	106.24		66.5802	-107.509		-114.07	-0.2163		-59.4679	-43.418
	143.817	31.4158		-170.649	-66.0865		-105.165	143.76		51.0087	-133.021		-106.607	26.3501		-84.6543	-55.9987
	108.386	55.8237		170.369	-61.4417		-111.489	170.454		48.0874	-119.836		-139.919	48.3333		-94.6588	-25.939
	120.032	-60.5829		-91.6174	-46.5523		-106.332	153.402		35.6129	-118.376		-115.202	34.5422		-103.269	0.894978
	111.626	-62.4002		-93.0785	-18.7669		-146.362	102.144		53.8133	-121.054		-84.778	-6.85691		-61.5325	-22.2494
	135.886	-55.8431		-51.3895	-57.7785		-152.259	147.492		40.2709	-129.942		-91.7444	25.7146		-80.5558	-52.3087
	141.541	-65.7696		-111.917	-58.4135		-69.7145	116.145		44.1776	-118.942		-98.1064	12.3422		-73.8109	-21.1309
	146.423	13.0836		-162.292	-56.0282		-102.82	152.79		39.3093	-120.521		-125.163	46.8199		-98.3972	-43.8641
	122.88	-59.4679		-68.683	-38.5833		-138.598	143.4		50.9105	-123.568		-94.1359	-11.1537		-82.6474	-13.4559
	91.9633	-8.90638		-125.612	-68.9404		-106.373	142.424		50.7655	-119.871		-78.2125	-14.9487		-72.0452	-18.8012
	69.8005	31.4897		-152.602	-67.0746		-107.273	102.367		53.7224	-125.409		-76.5889	0.182245		-72.3007	-11.6149
	162.774	-58.8145		-108.837	-34.5273		-118.136	133.841		41.4311	-115.202		-110.054	11.0312		-73.074	-55.5209
	114.126	46.0312		-157.283	-53.3766		-128.307	163.756		60.8485	-128.138		-100.379	-0.44799		-62.4723	-57.5937
	90.0633	-67.9718		-105.228	-17.6061		-122.138	84.1058		54.9632	-112.571		-71.1167	-15.6092		-98.8522	29.4922
	107.719	45.1234		-163.839	-51.4931		-137.986	144.366		55.8815	-108.586		-104.001	-23.5192		-60.6122	-38.9997
	167.896	-70.5789		-56.4276	-77.2095		-75.0052	131.609		29.0596	-127.666		-68.7149	-7.87345		-82.3112	-45.114
	91.7516	-109.244		-81.3802	-12.0627		-125.072	94.0489		56.0633	-118.558		-71.9561	-34.7367		-84.7401	40.3868
	140.65	1.15755		-151.07	-89.3061		-70.2366	143.659		56.1465	-109.337		-120.864	-1.7633		-65.1237	-44.156
	119.814	-7.44664		-95.616	-53.5194		-150.525	145.576		63.7438	-113.147		-85.5842	-12.7687		-75.7942	-59.0495
	112.191	8.43009		-144.198	-41.7565		-139.331	149.737		58.1914	-117.01		-109.463	-4.52547		-55.0024	-46.3521
	99.3411	25.4498		-139.857	-69.6244		-141.334	151.864		70.291	-132.696		-91.105	-7.10024		-63.9076	-50.7116
	98.2274	-34.2988		-80.1139	-34.6447		-150.895	158.613		58.8078	-117.345		-79.6571	-23.4851		-76.3557	-36.1648
	107.464	-0.80089		-127.035	-82.5843		-83.854	148.849		46.9631	-111.895		-120.086	11.1388		-62.3265	-35.7696
	127.346	-23.0262		-81.614	-24.0186		175.925	152.232		43.0089	-116.059		-103.347	1.19706		-66.0646	-55.9201
	115.385	-27.923		-99.8625	-75.8811		-86.0326	141.999		63.8707	-126.028		-104.206	4.8546		-74.3947	-26.3368
	82.5316	39.8842		-143.471	-61.6991		-122.428	173.668		42.3912	-127.087		-89.6343	-8.28241		-66.3271	-36.1486
	119.177	39.9206		-165.264	-67.2221		-96.8975	159.543		57.1798	-127.908		-89.9541	-9.5723		-72.0584	-51.4113
	132.373	-66.3794		-61.0519	-48.4833		-142.707	143.87		63.1995	-127.857		-110.328	3.96452		-81.1132	-27.6976
	148.841	-42.184		-83.8066	-36.3447		-146.966	158.136		68.7641	-124.13		-128.564	24.1523		-76.8585	-45.3014
	87.6211	44.392		-176.634	-60.6557		-113.006	118.996		50.7054	-103.93		-86.3099	-19.8094		-64.3894	-25.1213
	133.629	-33.038		-89.3698	-51.0762		-121.177	157.393		49.7654	-127.83		-99.342	11.8752		-70.1458	-47.0593
	108.257	-50.6738		-57.4486	-78.2125		-110.365	156.152		46.8363	-124.152		-95.8455	-7.74459		-75.8762	-20.9163
	125.435	6.54434		-173.907	-57.7391		-110.636	148.514		54.3315	-124.388		-109.934	11.9252		-82.3241	-24.4682
	115.978	-15.7908		-91.8193	-62.649		-132.101	145.391		66.9682	-131.733		-79.3112	8.79072		-89.8546	-44.0448
	118.078	-41.546		-71.1719	-35.8639		-156.181	165.56		36.8514	-118.605		-105.25	4.58504		-83.0671	-25.82
	89.0679	38.8177		-162.507	-70.6033		-109.016	149.858		37.2328	-110.176		-104.817	5.7455		-75.0117	-24.7122
	114.575	-22.7966		-77.1829	-25.0685		-172.287	154.93		47.5778	-119.367		-87.3572	-25.0093		-75.9529	-42.771
	123.168	-50.5927		-63.742	-38.0899		-160.9	150.051		64.7184	-110.292		-129.084	32.5187		-89.5943	-26.8461
	133.732	18.234		-166.913	-76.7643		-87.8944	138.085		32.7144	-107.678		-107.886	29.4097		-77.3464	-53.3852
	116.293	24.0471		-158.775	-57.24		-108.487	143.317		42.7014	-120.362		-108.033	22.1803		-79.9648	-38.3691

## Sheet: 9b
fMD_CDCl3
10
	D-Leu1			Leu2			Leu3			D-Pro4			Tyr5			Leu6
	f°	j°		f°	j°		f°	j°		f°	j°		f°	j°		f°	j°
	80.2849	-105.171		-85.8116	-59.2107		-84.5661	144.431		69.7239	-145.286		-101.487	13.0595		-99.3486	64.6598
	84.1576	-25.1163		-74.7892	-90.2846		-110.578	131.442		39.6314	-116.316		-54.4473	-35.5986		-85.9248	3.62949
	100.783	-55.3966		-63.468	-46.9273		-133.778	97.856		69.9354	-130.137		-64.3099	-7.65646		-84.9083	-20.1042
	84.0829	-36.8131		-56.1378	-44.9201		-150.773	149.785		34.4651	-122.558		-75	-9.43143		-80.1553	-25.7423
	83.2206	-47.5937		-87.0091	-15.4182		-141.641	137.638		44.6272	-125.465		-58.6063	-18.5122		-75.3927	-19.1227
	83.6696	-76.0658		-33.1579	-60.8052		-127.394	139.305		50.1005	-136.3		-56.2095	-31.5664		-67.7245	-8.7256
	87.424	-81.4982		-63.8704	-79.435		-75.3542	131.444		56.5505	-114.047		-104.507	-6.07417		-90.5972	22.6149
	112.503	-63.2252		-36.9906	-48.9169		-131.265	165.353		35.6794	-114.998		-89.4909	-8.00671		-88.7059	-22.0488
	74.4946	-76.9226		-51.9572	-45.9073		-130.541	108.245		52.003	-116.347		-62.6695	-31.8148		-96.9542	32.4995
	65.5626	-91.5016		-66.0004	-50.6796		-96.4786	111.139		55.0774	-120.609		-72.4239	-20.9514		-87.4593	44.0458
	77.3933	-84.9512		-45.5035	-57.6642		-112.727	85.7		65.9647	-128.763		-52.5503	-29.396		-86.0201	22.1842
	74.0035	-71.3762		-79.6639	135.143		-41.196	141.124		76.0766	1.64447		-146.28	-140.358		-115.07	146.625
	81.3602	-53.7527		-73.2386	124.246		-41.8074	115.633		83.3386	7.93031		-134.825	-139.41		-113.84	116.022
	86.9573	-62.3982		-73.1391	125.249		-59.3191	156.066		77.4211	2.94035		-157.457	-157.87		-86.4744	128.716
	76.3978	-66.4135		-59.3872	138.754		-72.6287	135.627		83.6164	0.348469		-138.165	-146.271		-114.307	122.921
	81.2672	-83.5228		-58.9172	152.29		-65.1555	139.59		62.3025	-0.59427		-126.643	-126.471		-143.763	123.221
	133.469	-100.311		-70.1272	153.685		-51.4344	128.138		81.1163	-2.12677		-105.645	-164.166		-105.626	108.479
	77.3669	-63.6173		-89.5148	137.513		-57.6912	131.338		82.6339	-1.40229		-124.757	-137.055		-118.793	133.292
	75.4048	-84.3359		-70.5293	144.738		-57.0707	141.274		64.8734	0.75882		-124.042	-155.029		-92.4547	147.971
	81.0619	-76.1803		-67.7618	170.545		-75.7508	164.829		69.744	2.6486		-167.732	-179.581		-79.7377	132.399
	74.6496	-74.8261		-43.9144	137.605		-65.4845	142.145		72.693	3.27607		-140.122	-89.8005		-165.447	105.934
	110.624	-78.6886		-61.6346	137.025		-59.2282	142.329		75.9304	-18.4138		-109.621	-156.878		-80.6463	102.368
	104.531	-67.1079		-113.98	139.738		-55.6639	155.206		85.9425	-0.1937		-163.739	-116.168		-136.559	132.082
	81.957	-84.3269		-50.4084	136.349		-54.1887	134.809		82.4559	-7.30475		-139.296	-174.337		-76.271	122.906
	78.4656	-90.5384		-57.2584	139.943		-59.1935	155.61		75.2034	-15.5757		-129.338	-143.872		-115.976	138.506
	82.6934	-89.1972		-73.8301	153.962		-64.7971	146.667		74.7732	-5.81609		-140.028	-149.488		-93.9546	150.221
	74.1232	-58.2665		-77.4599	163.052		-71.0747	122.63		79.8892	7.74784		-126.137	-86.2063		-176.927	112.825
	110.948	-15.5867		-99.9479	-155.737		-88.6453	127.729		65.8247	-88.7999		-42.9252	129.041		-46.4879	100.452
	135.774	-66.4546		-83.9634	-150.455		-87.9978	152.298		75.9005	-92.9988		-67.5604	124.284		-52.8258	122.281
	74.2632	-71.8277		-53.0956	150.918		-72.265	135.778		83.0728	-10.6036		-118.422	-118.483		-145.379	116.721
	96.2428	-68.9496		-64.4885	134.171		-52.1958	151.768		57.4567	7.45623		-134.279	-118.655		-147.735	113.325
	83.7355	-69.1972		-87.3401	147.204		-68.8162	151.533		72.9313	9.1043		-162.867	-140.245		-110.333	141.787
	81.7428	-68.5933		-63.8935	151.493		-70.2943	163.479		69.659	2.94321		-166.041	-165.87		-99.9569	122.624
	70.2798	-85.1177		-50.4122	150.794		-59.7868	118.288		86.3757	-6.58365		-118.154	-142.142		-102.986	126.911
	77.8234	-85.1367		-48.4148	134.336		-63.6083	129.357		63.1372	9.64346		-104.053	-99.1895		-160.565	125.453
	86.1305	-82.5341		-83.6552	159.58		-52.2582	134.593		75.1437	1.32085		-142.805	176.919		-75.2837	129.95
	77.4269	-75.3753		-60.5808	139.079		-53.7344	131.619		75.401	-1.59354		-130.705	-162.961		-79.8606	130.096
	80.8881	-72.3289		-73.3197	151.484		-44.0948	137.409		61.4027	-8.1805		-114.118	-123.679		-131.737	128.18
	89.029	-82.4973		-51.8603	116.412		-50.3776	137.62		68.9562	17.9424		-142.925	-98.2913		-162.68	111.204
	75.5502	-76.8909		-70.5614	170.806		-64.979	139.67		62.9807	10.3183		-131.441	-107.307		-149.709	141.733
	79.4356	-63.6826		-60.2972	144.474		-63.062	138.066		65.5489	17.6508		-162.991	-141.606		-120.571	113.835
	82.7259	-69.8214		-71.0416	155.32		-71.0599	129.136		74.6564	-2.49603		-118.363	-145.321		-112.557	134.95
	89.1227	-86.0771		-52.6393	-40.7013		-118.956	102.39		60.4612	-110.843		-75.5393	-19.4389		-97.1754	15.8862
	89.2943	-59.0555		-68.6459	-49.2856		-118.101	95.3044		49.304	-115.639		-33.6448	-45.255		-88.9892	0.695909
	71.3357	-81.2344		-106.888	-14.7009		-115.439	83.3377		66.1952	-125.76		-45.6013	-48.982		-88.0049	74.4127
	102.487	-84.5118		-66.1014	-48.4804		-106.508	117.778		45.7223	-128.026		-71.1571	-15.8152		-94.0738	20.2171
	118.897	-73.2581		-56.1516	-29.1801		-153.611	156.902		67.9887	-130.151		-97.9733	-14.6285		-73.8981	-7.06851
	82.9476	-78.1354		-55.785	-37.5231		-134.86	126.031		50.5157	-114.308		-66.0234	-29.7813		-93.4444	16.2485
	98.7732	-73.4678		-49.8516	-43.9783		-134.548	153.823		44.4165	-137.922		-68.6339	-12.6569		-99.3929	1.15472
	73.408	-93.2144		-60.7231	-48.1299		-114.785	121.098		66.4376	-126.04		-84.1573	-9.48712		-105.344	53.4558
	91.1737	-68.6848		-78.6302	-35.1945		-118.579	94.3851		59.6411	-114.15		-83.7345	5.20922		-105.079	10.2083
	66.979	-60.4957		-91.5676	-68.3307		-83.9881	162.586		49.6592	-130.577		-95.5789	9.27876		-102.481	62.9731
	50.9935	-93.2325		-52.15	-40.6034		-127.133	119.353		28.4639	-106.687		-48.0577	-62.3098		-85.7924	75.4538
	96.3262	-55.9		-39.1803	-52.8603		-141.55	143.962		57.7151	-127.762		-68.6236	-25.3106		-80.0345	-17.5434
	94.4165	-79.5827		-74.7226	-31.7597		-123.326	89.196		51.5924	-116.737		-62.8006	-20.9865		-97.7949	16.6487
	75.7458	-84.3999		-76.0371	-15.9378		-126.59	91.6434		54.1217	-114.699		-66.995	-29.8556		-80.2346	34.4168
	74.64	-82.7539		-83.1582	-38.6703		-110.323	103.831		40.4364	-126.427		-55.6668	-29.5668		-90.744	58.9036
	88.4041	-24.8136		-79.8162	-40.0749		-155.833	146.64		50.5727	-119.685		-94.5587	-5.49765		-86.8795	-15.557
	51.5399	-112.73		-71.225	-7.127		-116.919	91.7526		74.795	-107.505		-99.098	-39.9677		-74.9667	81.3378
	91.91	-44.8735		-76.4211	-40.2156		-141.404	134.387		41.0506	-117.727		-67.7433	-21.3273		-74.3527	-15.9109
	87.9626	-62.9528		-36.541	-73.1912		-117.057	120.236		51.6108	-118.63		-46.4266	-37.7754		-85.2346	-14.2318
	95.1277	-67.4715		-62.7169	-42.2561		-133.206	132.373		47.4807	-129.34		-72.8044	-3.24467		-96.6536	-1.5564
	103.097	-88.7076		-70.0067	-36.8555		-110.616	100.603		37.3813	-122.467		-67.0988	-7.83858		-106.036	29.8739
	83.0228	-53.8415		-55.499	-62.3282		-142.288	132.579		40.5678	-123.647		-64.7987	-15.8454		-82.224	-12.1576
	60.142	-98.838		-73.7416	-48.4567		-101.419	112.985		71.2696	-123.497		-91.1885	-12.0463		-86.6507	75.1124
	56.8321	-86.8021		-74.2083	-51.48		-98.2067	117.184		63.3448	-141.318		-82.1911	-1.97673		-91.9917	61.2782
	87.5483	-106.698		-86.3032	-20.027		-103.877	94.1783		58.2822	-118.378		-87.1884	-17.1715		-87.1567	56.4014
	98.267	-44.6384		-68.1205	-37.5893		-151.16	161.017		49.0067	-113.834		-102.624	-2.29379		-104.865	-5.24643
	72.9413	-113.722		-75.1314	-34.5083		-110.672	141.142		55.2966	-125.743		-94.7848	-2.57685		-99.3085	71.9954
	67.949	-106.146		-56.0772	-54.9785		-96.0006	103.501		61.348	-119.438		-67.9746	-33.9337		-83.6056	69.5161
	113.772	-68.9622		-77.4289	-17.3098		-144.125	147.819		42.9126	-115.566		-70.458	-31.653		-69.6986	-20.2681
	91.0011	-69.1012		-68.9487	-45.0836		-117.814	127.63		45.0297	-120.596		-75.9431	-6.0565		-95.4122	-0.92607
	71.5206	-77.9592		-97.6565	-51.5543		-89.357	112.416		41.8576	-121.561		-92.0722	6.4035		-80.4577	41.0456
	97.4437	-64.7748		-51.4173	-63.9064		-129.259	87.5748		78.4104	-121.779		-48.8973	-31.2918		-84.4402	-6.14366
	77.7267	-82.6202		-60.1944	-37.1001		-112.493	95.896		40.9975	-111.451		-50.6654	-46.9399		-73.2325	18.7729
	107.518	-73.2529		-64.4252	-58.8001		-106.138	100.228		55.7776	-123.855		-57.315	-18.5893		-105.807	8.68408
	94.932	-61.7839		-68.0802	-37.7211		-129.491	104.123		57.8048	-112.569		-70.6335	-14.7778		-104.829	5.72629
	114.041	-37.0671		-62.0207	-51.8294		-151.358	137.199		45.5075	-106.276		-91.765	-22.9539		-81.2352	-25.801
	46.0738	-90.9901		-60.4122	-46.7719		-117.058	110.28		34.9548	-124.715		-54.4584	-30.8316		-91.2207	78.5825
	59.2591	-88.1291		-90.65	-48.8939		-80.647	125.065		55.6804	-117.313		-101.952	3.75038		-98.7065	67.7208
	86.4105	-47.3175		-62.7571	-40.0993		-161.112	147.249		40.2628	-111.224		-87.3684	-9.36235		-104.919	0.283838
	83.583	-110.666		-79.4546	-29.921		-104.111	108.243		59.5963	-119.418		-94.2737	-8.7457		-102.54	61.3449
	84.3134	-44.2985		-59.4533	-56.295		-139.009	160.567		45.5739	-123.66		-99.1891	22.035		-113.285	-8.63918
	97.0173	-54.5572		-93.7596	-48.5667		-104.245	99.5746		44.1117	-106.817		-59.106	-33.3452		-81.8162	6.60788
	66.7221	-112.185		-67.5702	-32.3032		-109.433	126.712		47.5591	-108.446		-106.177	-4.7043		-93.2078	69.851
	91.1032	-42.6477		-62.9423	-40.2214		-156.034	130.624		47.1701	-109.808		-67.133	-42.6081		-73.0398	-16.6783
	70.3242	-80.6327		-50.3578	-41.9396		-123.64	102.844		37.8392	-101.296		-86.4325	-11.5143		-92.3699	26.8114
	69.5364	-81.0219		-40.5326	-35.3827		-143.78	89.283		64.3958	-109.521		-66.4576	-34.1081		-94.8859	29.6046
	78.0653	-81.0367		-58.8435	-59.8684		-95.4274	113.482		40.2054	-119.518		-54.8099	-36.2855		-80.8498	17.4673
	107.579	-56.0511		-68.9109	-30.5952		-150.837	161.418		29.531	-125.957		-96.7277	18.7125		-104.448	-19.7163
	89.151	-55.5463		-59.6477	-63.7824		-112.58	141.132		40.5159	-129.046		-71.232	-15.9224		-69.3261	-8.56217
	104.48	-56.9619		-65.8986	-34.8921		-149.746	136.014		34.0339	-135.542		-64.5041	-8.10697		-84.0699	-5.54389
	96.2865	-51.1962		-73.5079	-30.7696		-132.835	106.622		41.1245	-102.216		-77.6233	-15.3741		-88.06	-10.681
	120.578	-56.0725		-74.1014	-30.4634		-144.12	149.276		54.2944	-133.137		-95.7055	4.55492		-83.936	-28.0602
	79.5107	-53.762		-52.9757	-55.0306		-143.92	157.963		43.4446	-124.243		-81.121	-13.537		-80.208	2.74476
	-57.7169	-11.5108		-63.2705	-48.1507		-163.146	136.105		58.5796	-107.034		-66.6047	-50.8855		-87.6843	145.868
	61.0919	-114.563		-63.1111	-33.5743		-96.4797	94.1535		66.4101	-95.4329		-109.599	-23.1883		-88.7874	74.5825
	113.031	-40.555		-52.3064	-44.3622		-164.245	155.996		58.5324	-118.281		-85.8642	-18.2769		-73.7263	-36.9911
	77.2724	-74.6307		-75.6938	-27.564		-135.504	144.888		54.8044	-118.053		-116.742	18.8097		-102.054	18.3033
	43.6492	-87.4297		-63.5508	-48.1525		-113.238	106.398		75.5643	-113.725		-79.0662	-37.3383		-87.9355	74.8545
	56.9846	-111.854		-64.8307	-28.5282		-103.401	122.764		37.846	-111.902		-81.5776	-14.4119		-109.991	68.5541
	120.313	-42.786		-57.798	-34.1973		-156.12	164.114		49.0443	-129.119		-108.649	40.2953		-111.313	-38.1761
	80.7399	-48.4503		-151.513	-36.3194		-104.112	133.913		49.1259	-127.122		-78.3737	-23.1325		-82.7475	83.0488
	103.433	-56.8385		-53.2737	-49.5396		-125.88	142.209		31.3829	-131.615		-64.9036	-14.2769		-80.7423	-19.2606
	74.2653	-91.3715		-77.2035	-17.0976		-123.622	69.8695		61.5574	-123.167		-54.0665	-28.9255		-101.064	62.5789
	99.1004	-45.4425		-57.0708	-54.0239		-133.636	160.07		48.6696	-115.636		-80.6074	-10.3569		-75.769	-36.9865
	120.122	-92.3705		-82.8654	-40.1178		-117.6	138.485		54.3663	-113.394		-114.279	-1.3994		-113.921	35.4363
	92.829	-61.8583		-71.8425	-41.6084		-121.571	114.1		55.3447	-131.471		-55.4374	1.13403		-109.658	-3.13937
	84.8379	-69.3337		-35.7619	-53.7897		-157.685	150.359		58.8633	-126.281		-85.0689	-3.09851		-81.5455	-8.22724
	67.8042	-89.8511		-61.7622	-34.1011		-119.772	113.632		44.2784	-132.875		-69.8164	2.89494		-93.9106	24.3595
	81.1102	-85.1698		-67.9047	-26.4516		-122.806	78.5938		55.9446	-113.716		-63.6812	-26.2511		-91.8344	33.6235
	83.0629	-17.0517		-65.691	-54.3756		-159.053	166.167		49.4646	-118.272		-96.3645	8.74441		-93.6918	-21.5218
	70.603	-62.9279		-62.1349	-47.4992		-117.511	98.1907		71.3606	-119.04		-84.1804	-9.81177		-77.9321	7.07337
	73.0609	-98.8243		-94.7631	7.73081		-124.633	97.3833		55.2501	-113.958		-75.4502	-43.0894		-72.5045	72.0587
	94.276	-47.4505		-54.8486	-58.0231		-130.043	165.254		40.3163	-123.606		-84.0367	-1.22668		-90.0144	-16.2188
	89.0409	-81.6142		-87.181	-22.4571		-118.977	89.2472		57.0189	-114.078		-63.3395	-30.5897		-86.4929	28.7789
	86.8065	-73.867		-54.0554	-42.8838		-137.488	99.6442		41.3293	-110.959		-58.8197	-20.0253		-91.3622	1.43237
	77.1831	-79.8717		-108.077	-36.0882		-98.1264	123.947		65.6156	-123.004		-105.34	-10.513		-90.7132	55.0349
	102.505	-62.1974		-65.8211	-59.0644		-100.274	101.69		40.1088	-96.7868		-77.2195	-24.7983		-86.1098	-2.50588
	71.813	-90.0488		-77.9358	-44.4835		-115.14	133.346		45.8905	-123.354		-107.117	20.4005		-105.453	60.2244
	50.6669	-91.5268		-93.7604	-3.17864		-117.275	80.1131		67.5601	-107.531		-69.4432	-35.7015		-96.4373	79.0556
	101.773	-43.2305		-65.9149	-35.2393		-159.915	100.965		70.002	-124.721		-72.4375	-15.3474		-71.7196	-31.8538
	97.3484	-53.1372		-69.5392	-23.8212		-162.561	121.142		71.1053	-134.731		-73.2357	-19.6541		-79.9815	-9.38469
	82.8443	-79.9908		-67.4276	-47.7909		-103.536	116.119		33.8728	-99.2737		-85.4672	-15.8548		-114.522	42.3185
	90.4116	-61.1772		-76.5476	-34.6463		-129.314	95.1822		53.5459	-120.635		-53.1512	-27.1153		-90.9499	7.77187
	87.6039	-78.6169		-85.7962	-39.0115		-137.426	139.611		60.1441	-109.383		-114.976	-20.4625		-83.2791	52.9352
	96.4813	-98.5228		-68.8008	-24.7325		-121.587	74.0521		79.2493	-130.131		-70.8193	3.80873		-110.522	20.2145
	75.6895	-98.8297		-107.718	-3.6472		-105.544	103.375		59.9044	-123.382		-92.2039	-10.9389		-93.4995	74.9013
	101.499	-46.9475		-55.8103	-72.2424		-118.767	158.785		23.8232	-115.764		-84.2727	-9.24361		-92.5466	-2.12564
	96.4729	-33.3957		-64.162	-54.5644		-146.751	150.603		48.149	-124.241		-80.9266	-12.5026		-79.9818	-19.5129
	147.577	-67.9146		-73.516	-29.6577		-153.521	159.275		69.1859	-127.665		-118.658	8.67427		-70.4527	-40.0587
	94.6465	-72.6443		-68.4472	-14.8802		-153.228	153.187		37.5527	-103.36		-114.565	4.64121		-109.893	14.8596
	103.845	-58.565		-57.8516	-53.9355		-132.703	151.468		51.7469	-115.188		-121.851	25.6366		-101.994	-12.7552
	84.969	-73.0285		-96.02	-40.0561		-118.542	138.45		52.5857	-119.99		-96.6155	-9.50539		-97.7927	44.4365
	55.3335	-90.0039		-89.3953	-43.0549		-88.7507	109.424		48.535	-112.794		-96.9836	-22.7227		-80.2692	89.6213
	82.5883	-92.4864		-73.8463	-18.0361		-121.981	97.3551		36.8641	-107.536		-66.3893	-39.5928		-88.2996	44.6986
	137.482	-79.3526		-53.9274	-56.5161		-111.558	155.414		49.8834	-137.086		-102.798	21.0978		-90.1578	-15.8734
	74.9362	-88.0647		-43.8988	-33.0952		-157.603	159.268		62.4165	-119.236		-112.019	8.54313		-107.65	33.1355
	91.2416	-59.8012		-75.8511	-39.2786		-139.57	147.24		62.4033	-121.218		-79.4087	-25.9437		-95.932	10.5618
	82.9997	-81.3012		-50.5573	-45.8612		-116.546	98.1265		71.3371	-101.917		-105.115	-18.4641		-65.9642	-2.78398
	77.2301	-72.9626		-67.2758	-22.9129		-141.019	112.281		55.655	-133.293		-43.0699	-39.4656		-82.7839	12.8305
	113.069	-70.8917		-72.1238	-29.6189		-130.798	91.2393		64.7306	-126.4		-74.0229	-9.7259		-72.425	-24.2701
	79.5532	-39.2142		-57.1108	-50.215		-148.171	132.243		52.097	-113.996		-61.1754	-31.774		-83.7181	-20.4028
	94.5126	-8.8942		-115.818	-33.5799		-138.352	111.672		34.2108	-121.885		-67.9968	-12.9987		-70.8342	-27.3
	84.9901	-52.7411		-73.5205	-35.6242		-156.053	115.462		52.4845	-136.29		-51.2816	-18.2775		-81.2433	-5.85411
	118.398	-51.6838		-67.7947	-38.5073		-142.066	110.542		73.5461	-103.351		-99.0019	-9.9125		-75.3076	-39.4786
	55.8103	-98.0278		-57.8574	-46.7996		-111.401	113.616		68.0756	-107.991		-125.188	7.21017		-98.4131	66.8342
	106.757	-18.5235		-74.1609	-95.0486		-106.192	139.53		55.6593	-125.141		-65.3771	-26.973		-58.4748	-40.4122
	82.9447	-62.2671		-73.1454	-43.9357		-121.188	80.3936		68.1473	-115.791		-75.8862	-12.9345		-75.5597	-1.88284
	136.16	-67.9975		-65.4129	-43.7447		-124.247	152.626		53.308	-141.043		-98.3055	32.3463		-114.443	-25.6205
	78.7432	-75.1269		-56.4305	-35.9555		-160.963	151.229		66.9425	-123.789		-118.047	27.5081		-127.475	24.8652
	78.7156	-37.3304		-78.1579	-61.5249		-115.72	134.2		58.6813	-132.586		-86.1425	1.06852		-86.0534	-1.40262
	126.591	-49.7844		-84.0727	-61.4238		-102.582	94.5839		55.0158	-120.058		-67.9859	-15.884		-74.3323	-24.0285
	103.234	-88.6091		-38.7313	-66.3691		-97.091	108.821		44.9431	-116.585		-78.887	-13.1075		-82.339	-6.06595
	78.2542	-79.9846		-60.491	-27.4172		-150.262	143.346		52.6504	-139.754		-65.7657	-17.0582		-102.876	30.4518
	79.024	-84.4407		-83.0225	-53.4145		-77.3837	112.497		47.6055	-126.211		-72.3899	-23.2054		-77.6428	53.067
	87.1404	-76.2688		-75.5856	-46.0148		-119.69	156.38		61.908	-114.453		-111.482	-24.4176		-96.3893	48.9413
	108.586	-60.7913		-52.0227	-34.6031		-163.734	118.121		49.4897	-115.73		-81.4797	1.82138		-72.6702	-41.9605
	92.2365	-62.3087		-66.3513	-43.4948		-134.282	144.94		41.9621	-125.807		-89.236	5.42007		-98.4722	2.59255
	112.972	-47.4289		-68.4905	-55.6958		-125.518	160.433		39.0023	-118.548		-77.796	-18.3778		-82.6086	-19.3402
	91.1896	-55.8012		-63.4121	-24.8334		-161.121	137.399		55.698	-130.661		-67.7018	-13.1985		-88.6674	-6.69438
	121.226	-53.7793		-55.1797	-52.2328		-126.992	149.78		34.2518	-122.328		-66.5985	-16.4649		-72.6262	-49.1633
	81.1763	-91.9616		-56.4664	-34.9523		-120.349	102.9		57.9178	-116.113		-55.9382	-26.38		-115.126	34.1824
	88.198	-48.9511		-56.8571	-75.6919		-107.674	142.783		46.6325	-103.702		-106.027	-2.85762		-73.0145	-17.3208
	98.4656	-75.9224		-57.0338	-30.114		-144.335	97.6097		54.4982	-109.215		-73.097	-16.2006		-83.9182	-7.12788
	108.283	-58.8874		-59.3819	-51.7774		-124.292	104.534		45.3841	-122.515		-59.8484	-9.4331		-106.436	-4.49717
	83.2105	-65.3255		-39.476	-69.8286		-128.379	105.999		59.2141	-124.834		-76.8166	-0.28281		-83.9988	-5.08982
	69.9663	-94.4452		-60.07	-45.9288		-100.69	108.658		47.83	-115.901		-90.8384	-1.91083		-96.7615	46.2864
	108.76	-56.2658		-68.9437	-38.8368		-129.629	122.083		32.4597	-111.252		-75.2402	-17.3111		-61.361	-37.0026
	98.6205	-72.9504		-58.5683	-48.7112		-126.067	115.988		48.2161	-130.005		-65.6424	-13.0912		-93.6471	2.92849
	94.6777	-45.8744		-54.6935	-47.3759		-143.44	145.797		53.7786	-137.301		-72.6704	0.207633		-87.8849	-20.3196
	51.1565	-96.224		-62.2216	-33.8994		-101.467	83.4066		56.6983	-115.805		-69.829	-14.5409		-101.961	66.4468
	92.4456	-51.3138		-67.5687	-49.5262		-108.669	131.603		38.4794	-111.537		-89.0277	-2.326		-91.9608	-12.2317
	104.451	-33.9435		-62.383	-67.1098		-129.961	143.275		57.3244	-131.459		-82.0485	-13.6897		-89.7681	-13.9783
	53.8213	-117.139		-53.3296	-53.6709		-111.399	152.742		43.6413	-118.107		-119.543	41.9627		-141.882	89.5126
	74.5593	-65.6501		-70.0141	-38.2209		-125.209	100.759		54.1413	-116.781		-40.4424	-46.4516		-83.4392	7.82011
	100.09	-41.6485		-64.3014	-62.7514		-120.127	131.774		48.4922	-129.97		-93.2261	40.0066		-133.815	2.43777
	81.0559	-101.909		-95.4834	-31.0516		-99.9513	111.238		64.975	-108.591		-83.1561	-59.0686		-66.2928	89.4227
	84.1781	-77.6911		-44.3654	-46.1197		-132.499	117.952		44.0754	-116.065		-64.2131	-14.4421		-83.9598	-9.75391
	114.972	-67.172		-60.6714	-46.7714		-122.846	94.1926		50.7355	-110.579		-65.2355	-22.975		-87.3054	-20.4029
	76.1409	-63.9886		-67.1481	-58.1169		-106.568	109.255		47.8197	-117.924		-72.6595	-13.1411		-92.4463	17.3509
	111.547	-71.7479		-73.1567	-35.189		-127.848	128.117		50.6306	-118.197		-100.049	0.834664		-87.0376	-0.92574
	100.338	-83.6965		-93.8218	-39.8158		-112.729	162.673		44.3393	-123.132		-128.197	30.3525		-104.86	29.1
	121.886	-52.0337		-61.4403	-55.4214		-134.16	136.885		50.5751	-134.127		-64.9438	-17.4824		-78.2021	-33.8829
	89.5692	-79.8574		-64.1646	-19.0553		-145.468	112.914		44.7848	-118.936		-90.7782	21.8198		-95.1774	-8.81588
	107.014	-90.5871		-60.1677	-38.2234		-114.57	101.61		48.8417	-122.751		-59.3972	-28.2149		-93.8212	12.1824
	138.032	-72.3016		-90.827	-74.0045		-88.574	140.384		42.492	-112.777		-107.822	5.73348		-112.01	3.51273
	71.1562	-92.8666		-107.344	-12.4896		-101.478	102.504		50.9247	-128.301		-70.4704	-33.9701		-74.6736	74.9546
	78.3253	-106.194		-101.042	3.95151		-113.506	86.5728		59.9591	-116.365		-70.7488	-21.3238		-100.928	71.1804
	77.5369	-111.819		-63.7965	-37.8374		-108.078	105.797		43.357	-134.002		-63.2448	-34.6446		-76.3147	67.3565
	97.8392	-80.689		-84.1879	-25.8612		-122.318	80.7215		70.2381	-120.654		-61.6987	-16.6002		-87.6195	5.4165
	72.9429	-104.876		-81.5905	-39.5979		-109.375	114.577		58.9329	-128.091		-87.1366	-21.8813		-75.1549	61.2737
	109.653	-68.0817		-68.6585	-53.0076		-108.058	107.085		51.4183	-126.931		-62.9446	-12.7805		-96.3329	-4.02503
	95.5652	-64.0384		-60.035	-58.3132		-116.481	140.918		42.5841	-125.836		-60.4687	-26.2955		-74.9218	-12.4244
	79.5737	-83.1943		-78.3405	-39.3189		-139.042	152.171		56.4378	-124.252		-107.038	-5.23231		-94.2107	52.4218
	62.0848	-125.205		-68.9528	-32.5069		-92.0815	138.266		61.1247	-110.761		-117.559	1.05255		-92.7919	58.7291
	66.9433	-95.0113		-82.6005	-11.8524		-126.333	78.2162		52.4578	-114.179		-64.1061	-18.9873		-109.069	60.4027
	131.862	-40.0649		-60.9386	-54.0303		-133.195	160.346		41.0819	-118.319		-88.9185	-10.4348		-72.257	-52.7393
	100.796	-44.9532		-76.5227	-46.2452		-125.596	127.187		58.7813	-114.975		-91.2853	-10.7395		-79.0897	-17.3984
	100.292	-74.9265		-51.1821	-65.9544		-112.14	110.564		61.088	-123.6		-55.5551	-29.2818		-86.8174	4.55858
10a
	D-Leu1			Leu2			Leu3			D-Pro4			Tyr5			Leu6
	f°	j°		f°	j°		f°	j°		f°	j°		f°	j°		f°	j°
	166.429	-52.5154		-81.4167	-20.2632		-142.942	156.686		45.525	-125.489		-86.5507	-3.95864		-86.9748	-57.5302
	93.9012	-49.2266		-59.6197	-41.0122		-157.255	98.4278		77.1726	-120.361		-88.255	5.2003		-80.5878	-22.8444
	111.57	-26.7406		-84.4096	-47.6681		-122.748	151.956		58.4133	-128.648		-89.7578	8.43321		-103.801	-26.5145
	97.7571	28.7302		-160.123	-46.8602		-129.525	121.397		59.3415	-138.377		-74.8609	-20.9379		-62.0077	-22.3943
	95.9886	-27.1455		-94.7498	-37.5879		-137.94	140.551		41.5688	-109.264		-82.6521	-33.5553		-81.1192	-4.94078
	94.2321	-20.1871		-81.5246	-43.3719		-146.214	127.692		50.9549	-127.568		-77.6531	-4.63746		-62.3815	-40.7466
	118.105	43.289		-161.449	-95.5831		-75.2793	135.868		42.4507	-117.109		-101.865	8.71114		-70.051	-33.437
	129.477	-111.873		-78.4701	-32.3359		-107.055	139.378		54.2774	-123.288		-122.628	15.3958		-85.4883	-0.4707
	159.188	-87.3331		-94.8781	-27.5014		-119.63	161.046		39.7852	-132.629		-104.736	20.7854		-85.9134	-26.8933
	151.977	-81.831		-83.98	-13.2861		-120.246	112.61		34.8623	-119.655		-74.6351	-16.22		-73.7189	-36.3986
	112.918	-11.8145		-98.6108	-26.6494		-155.381	152.87		46.353	-117.093		-109.626	8.27758		-67.973	-40.3465
	117.082	-43.1273		-51.9501	-43.8423		-167.32	156.625		51.4273	-123.282		-102.516	9.00891		-90.0179	-32.3957
	96.913	40.9978		-165.095	-62.189		-106.26	98.9476		53.4685	-117.843		-80.3034	-25.7921		-56.8619	-29.9887
	140.359	-29.0333		-137.293	-45.8327		-93.0495	128.746		50.1539	-127.587		-93.5414	1.93082		-63.2896	-30.7281
	155.069	-98.4345		-64.0087	-23.8648		-111.406	98.0266		44.133	-123.01		-59.6356	-18.6717		-78.4308	-32.7282
	76.6932	-82.6314		-77.9753	-36.0115		-107.908	98.1353		39.146	-103.716		-76.7461	-22.8181		-94.7494	50.0318
	111.106	-53.0576		-70.6796	-45.6341		-129.552	101.707		63.9578	-107.917		-69.0441	-26.8306		-82.6324	-29.1518
	135.258	-37.0946		-102.373	-48.2734		-120.381	151.512		51.0868	-129.446		-100.536	-4.22097		-61.8926	-39.9696
	92.5718	34.6322		-147.924	-65.9688		-96.9545	140.191		42.2245	-123.178		-92.3218	7.02351		-68.6694	-41.2804
	138.378	-12.0754		-155.842	-81.9998		-70.1405	149.198		48.0645	-134.484		-123.404	52.2049		-87.2836	-21.6487
	98.37	14.4472		-99.3752	-53.7385		-145.532	133.304		55.0707	-135.816		-63.0075	-19.4801		-70.8149	-47.7267
	83.1921	42.5894		-166.635	-53.2196		-132.425	132.635		43.5376	-138.9		-75.766	5.57139		-74.4686	-29.5742
	96.4578	14.808		-162.509	-46.1515		-103.467	92.3279		44.2388	-125.457		-64.0538	-18.4887		-79.0538	-2.02127
	119.904	-46.0203		-67.6619	-26.2603		-159.839	130.425		40.5281	-120.163		-79.9675	-18.9405		-71.138	-37.0204
	104.02	-15.1561		-92.0702	-36.4281		-142.58	159.096		52.3326	-125.09		-72.7802	-34.2637		-67.4027	-40.3798
	108.537	52.5798		166.166	-59.948		-100.213	92.9523		63.5364	-126.614		-82.0862	24.8331		-94.3903	-42.2703
	114.848	28.3414		-166.791	-56.4159		-121.12	136.427		44.4096	-128.16		-95.7189	16.1101		-77.2552	-31.6781
	131.812	14.1799		-177.277	-46.5164		-105.377	138.716		57.6322	-121.799		-112.277	4.68491		-86.9268	-24.7771
	143.201	-14.7279		-135.346	-60.7187		-81.6358	151.625		30.1368	-107.942		-132.805	38.4272		-74.8332	-31.5668
	103.041	8.47349		-126.506	-52.0996		-128.721	122.386		42.725	-119.521		-57.6162	-29.5308		-58.8263	-41.8415
	103.051	-18.078		-106.532	-53.4889		-104.623	96.6718		53.774	-117.318		-58.9965	-21.0286		-97.446	-7.79893
	100.091	5.64031		-139.064	-66.656		-112.799	177.295		62.1424	-118.358		-130.087	23.3107		-101.718	1.72663
	90.2767	39.8215		-173.375	-59.5381		-136.821	145.984		58.9155	-112.29		-108.037	-8.48352		-65.7754	-17.2729
	113.111	-65.3243		-96.0222	-87.0506		-63.5936	152.638		54.816	-121.013		-113.622	10.0168		-101.324	38.5594
	89.0401	45.3635		-163.594	-85.4711		-79.6597	157.083		28.7854	-113.514		-78.1697	-17.2079		-69.6255	-32.3043
	131.888	6.73661		-147.018	-44.4979		-124.326	156.131		57.4567	-132.211		-101.208	4.40216		-68.7685	-45.6299
	119.723	-31.8889		-79.3287	-84.8506		-99.7546	159.332		56.4719	-132.049		-102.315	20.0756		-71.0354	-41.4654
	93.946	38.2033		-160.603	-60.8981		-126.284	146.142		54.8047	-108.485		-120.292	19.1292		-78.373	-43.456
	90.231	9.48353		-151.393	-46.5721		-118.719	119.312		38.3855	-121.99		-67.3528	-7.66633		-87.8037	-10.2098
	86.3537	1.87151		-113.523	-66.9224		-103.801	116.27		37.8812	-120.206		-83.747	-6.36733		-73.9655	-14.2057
	101.68	4.96921		-116.649	-88.0266		-98.7724	126.352		41.1883	-123.09		-71.7385	-5.67265		-73.1597	-34.5621
	75.354	-111.772		-77.1966	-33.2408		-110.072	114.135		63.9391	-133.699		-70.5827	-33.6181		-87.9498	71.8337
	84.1508	0.151325		-144.92	-64.2009		-92.1225	136.161		67.1699	-116.568		-123.457	8.72804		-83.3041	15.2585
	79.9458	42.4813		-156.722	-49.6088		-118.711	125.133		40.4863	-124.234		-62.7332	-17.0206		-51.678	-43.0177
	128.649	-80.2044		-66.5014	-56.2862		-95.4144	112.734		45.7144	-108.574		-87.6449	-22.1287		-63.9459	-27.794
	88.754	33.3078		-158.674	-64.4484		-121.915	149.604		44.8191	-106.204		-99.9703	-4.75867		-91.8932	-18.5395
	112.77	-25.9955		-79.749	-23.4945		-172.39	152.966		35.5175	-115.391		-59.5123	-37.5158		-64.882	-53.1199
	92.5482	40.8509		-163.817	-41.4402		-153.502	150.362		54.3901	-129.064		-89.6846	-4.20896		-64.6597	-43.818
	86.0016	-87.8705		-73.4795	-37.92		-149.81	155.587		61.1688	-121.594		-96.9131	-32.4161		-91.4623	69.6059
	73.074	-100.443		-95.31	-7.27653		-109.388	78.0975		54.9974	-102.662		-78.6839	-31.7022		-78.845	46.9229
	101.552	-36.5051		-86.7978	-42.5473		-134.259	111.124		59.2904	-123.926		-58.4002	-26.9857		-72.1465	-21.7394
	108.628	-19.4847		-88.1002	-89.5531		-90.3371	146.223		51.0274	-128.83		-89.8464	7.15076		-75.413	-35.5266
	79.9344	-81.4648		-126.273	-36.5072		-77.654	121.398		57.5112	-98.9206		-134.811	2.3529		-113.144	97.3572
	95.0112	-63.1949		-57.4313	-44.3015		-129.755	125.559		49.6922	-117.883		-85.7045	-5.96034		-71.9461	-14.7552
	136.417	-29.3205		-84.0587	-38.6901		-143.533	160.013		52.617	-116.864		-85.1956	-36.3321		-62.8339	-55.0632
	69.8933	-90.8348		-88.697	-5.29294		-124.707	104.898		49.5715	-109.25		-72.5173	-36.9511		-79.6166	45.1449
	154.773	15.2061		-158.952	-66.0574		-97.1351	153.004		56.1028	-128.488		-124.932	34.038		-83.115	-46.7723
	120.014	-56.1773		-77.8032	-24.5454		-143.58	108.229		45.15	-109.82		-64.7482	-49.3139		-55.926	-28.8806
	108.146	-62.5088		-97.2223	-40.1957		-108.612	101.181		48.9134	-114.374		-75.483	-8.37925		-99.88	8.3046
	155.332	14.104		-152.834	-73.4047		-75.1212	147.339		44.4862	-114.982		-122.9	31.9163		-99.6357	-50.4288
	85.2348	22.1463		-157.805	-47.0684		-121.388	101.693		61.1816	-127.111		-70.6251	-8.64844		-68.6941	-27.9068
	114.901	-42.9111		-93.1431	-28.8143		-161.951	157.078		47.26	-123.427		-97.5893	-0.959		-79.9731	-19.138
	138.867	-52.3089		-69.3652	-32.4211		-142.961	148.228		50.7766	-128.066		-97.0495	4.37387		-84.5166	-37.4388
	86.7119	-69.4717		-56.2584	-45.7263		-122.517	136.713		40.2122	-125.697		-79.6305	-5.16847		-84.9165	2.52204
	158.189	-92.3774		-83.2241	-46.9926		-73.9993	143.313		26.8861	-113.486		-118.218	37.6084		-88.3346	-39.1112
	120.358	-26.4624		-96.3111	-20.2075		-161.345	164.221		38.9483	-128.982		-70.1957	-29.4465		-60.2251	-43.1329
	75.215	-103.959		-64.2004	-8.20411		-131.84	75.7612		52.0565	-108.392		-64.8145	-35.6449		-94.3631	56.0616
	152.63	-61.8464		-72.9131	-68.4949		-107.98	155.01		49.0878	-124.353		-102.361	11.2352		-83.6678	-39.6946
	108.996	-37.8775		-74.6773	-43.2544		-170.457	164.948		48.2053	-136.625		-90.1887	7.15908		-105.442	-5.79743
	102.039	-53.1845		-69.747	-49.2111		-117.335	86.5254		55.1446	-107.793		-52.8778	-36.3377		-85.3284	-7.50867
	121.873	-82.7565		-66.7054	-38.4643		-117.969	93.1156		55.2121	-111.487		-73.4414	-20.1779		-71.9828	-15.5766
	105.425	44.0747		-168.26	-70.2096		-101.946	116.13		41.4475	-126.848		-71.5515	13.4832		-87.6262	-38.1588
	112.44	40.3192		-163.521	-74.6513		-91.3567	146.919		42.0717	-115.621		-116.593	22.6503		-79.67	-32.4857
	144.316	-46.2687		-64.5249	-43.9285		-153.54	168.905		48.6121	-123.679		-79.3723	-17.9079		-69.7604	-65.3249
	116.367	13.1505		-132.741	-48.4298		-138.566	160.468		47.6957	-116.75		-107.319	11.5017		-82.9561	-49.0504
	66.2115	-31.2089		-171.164	-44.5291		-86.168	105.405		44.6926	-108.351		-59.071	-19.1546		-139.93	89.6312
	104.555	15.3717		-142.083	-55.2286		-100.537	136.204		35.8147	-117.6		-82.2	-11.2516		-60.2139	-44.4258
	90.9984	-3.64872		-120.244	-57.4448		-123.144	132.46		59.2866	-128.91		-86.7126	4.47863		-80.7973	-18.5014
	112.705	-44.8212		-69.6874	-34.6028		-156.731	154.419		48.3571	-137.735		-56.9376	-36.0794		-66.2732	-23.9615
	143.469	-49.2148		-105.024	-30.8359		-126.573	113.092		39.8131	-107.895		-56.046	-39.3263		-66.2227	-44.1046
	102.116	20.3701		-144.575	-75.9326		-101.2	177.171		52.1913	-125.382		-109.301	11.2594		-69.3339	-29.7282
	91.1477	-39.3334		-58.5761	-39.022		-160.092	161.576		45.6243	-108.905		-93.9941	-21.8228		-75.3696	-14.116
	103.911	32.3474		-163.681	-64.6367		-122.828	160.627		47.7375	-114.504		-105.074	3.75356		-84.1474	-29.5513
	128.643	-68.7448		-64.2613	-43.5602		-121.571	103.584		51.6269	-132.578		-54.531	-21.7665		-79.4241	-26.79
	110.62	-52.8089		-91.3775	-51.8475		-97.3054	74.478		52.3926	-109.6		-58.5831	-25.752		-82.986	-6.96334
	90.753	-99.0756		-120.834	13.3388		-115.896	80.4537		57.139	-128.542		-65.4474	-33.2243		-75.9545	61.6366
	114.333	21.6913		-125.556	-72.4957		-109.808	151.792		43.2494	-111.817		-110.327	6.50998		-72.3989	-46.2906
	101.462	-26.5205		-72.0395	-50.8833		-153.671	151.305		55.5896	-121.917		-95.2277	14.3706		-98.4431	-35.6346
	101.913	-22.7504		-91.974	-66.1856		-116.187	147.725		44.7195	-121.213		-83.0948	5.38464		-72.0015	-34.6839
	135.723	-55.7768		-78.3814	-31.9986		-131.934	110.535		53.688	-127.358		-50.5445	-42.6724		-55.8944	-48.0998
	117.078	18.9461		-158.862	-55.473		-106.14	159.019		43.253	-114.208		-105.684	18.6983		-87.1172	-31.7538
	151.539	-53.4201		-114.243	-33.1706		-98.8764	148.376		50.7235	-121.393		-114.95	27.9175		-75.8864	-27.8778
	68.3282	-70.4577		-120.145	-33.3674		-105.177	114.16		53.5375	-123.955		-83.7324	-17.8941		-90.3466	76.9043
	112.167	-29.9267		-87.0963	-38.644		-136.284	133.262		61.0333	-121.389		-88.7794	-31.2032		-48.1365	-40.8911
	110.094	5.48358		-117.143	-41.3294		-118.909	154.416		43.9666	-119.635		-98.426	15.8923		-96.6318	-47.3653
	151.428	-61.5756		-73.6855	-14.2653		-155.786	154.017		45.4291	-123.302		-81.2988	-24.9445		-63.9875	-52.4695
	94.4036	-93.0896		-76.4274	-25.863		-110.886	88.7013		58.6509	-124.399		-47.1929	-47.4104		-93.0152	41.1215
	119.819	-45.8804		-61.1961	-34.8003		-153.086	129.943		37.02	-116.081		-58.5699	-34.8266		-72.9797	-38.3824
	141.179	-110.805		-82.8325	-3.42729		-111.153	151.239		42.5738	-117.591		-129.271	40.8893		-124.104	0.777481
	93.4317	35.9678		-166.418	-43.6019		-154.754	114.571		48.5167	-132.864		-53.571	-27.7376		-63.2563	-39.517
	85.7282	45.9454		-162.592	-51.0606		-141.789	133.276		39.5691	-119.015		-74.9718	-9.01396		-65.8384	-42.2204
	132.196	15.0241		-151.283	-64.7457		-81.7702	136.036		53.2101	-132.849		-98.8587	27.0375		-90.1852	-43.8761
	127.049	4.75596		-121.301	-42.8471		-124.65	147.194		53.2709	-122.111		-125.288	12.2194		-61.8036	-41.3145
	125.694	-59.8867		-107.09	-33.8203		-104.851	120.973		40.0752	-123.168		-77.4059	-16.4878		-84.632	-7.65446
	117.516	39.7635		-157.406	-77.968		-97.5892	155.407		45.256	-115.828		-95.0075	2.59893		-75.1135	-67.3184
	114.755	13.0671		-141.149	-61.0713		-102.169	157.488		45.9317	-116.979		-116.255	27.4793		-83.9578	-29.9847
	130.262	-18.2215		-85.974	-76.9965		-116.434	141.677		70.4979	-126.078		-102.553	6.9914		-70.1277	-55.6882
	119.316	-17.499		-88.1711	-62.3938		-134.294	113.499		56.9215	-102.284		-76.5822	-30.1309		-65.9155	-50.0707
	120.002	-64.7703		-53.4726	-25.7464		-163.404	104.314		60.7471	-135.088		-64.3162	-17.9259		-59.8612	-41.1174
	173.18	-62.6842		-73.6655	0.924944		-152.675	145.844		42.1984	-117.198		-101.886	-5.778		-75.5729	-58.3169
	83.5227	-90.5489		-68.7565	-74.9232		-73.2134	149.22		45.1266	-123.081		-115.272	25.4681		-112.103	44.6486
	122.413	-2.7823		-131.063	-51.3713		-75.7636	108.749		48.6463	-130.845		-85.9218	5.70938		-80.8418	-37.4191
	122.578	30.0476		-161.655	-44.6828		-137.648	154.147		53.1655	-109.477		-117.468	6.5125		-62.8223	-54.0028
	86.3397	-49.9235		-91.9354	-35.3181		-118.819	91.438		49.5519	-108.19		-57.3189	-31.4552		-92.0261	10.5473
	88.8147	16.2951		-150.59	-47.3089		-119.17	84.9934		47.1848	-118.371		-57.9831	-13.1956		-89.9473	-7.79284
	112.651	-87.8755		-78.5559	-22.082		-118.425	99.0629		46.2418	-121.869		-56.5611	-31.9038		-92.5415	11.1831
	85.1183	57.6522		162.691	-61.4077		-118.048	109.904		53.7214	-124.744		-97.3171	5.71616		-71.6546	-26.5405
	126.39	5.7412		-166.14	-63.4573		-74.1453	137.718		44.4697	-128.835		-107.281	29.7065		-77.8658	-25.0114
	102.204	57.301		-176.29	-67.2136		-132.972	144.051		40.039	-121.485		-88.827	19.6682		-93.932	-48.9784
	89.0196	40.4365		-158.644	-61.9708		-117.546	152.382		36.6852	-110.434		-89.8256	-4.43737		-67.1991	-41.1387
	84.5208	-79.0677		-160.15	20.4149		-108.445	92.1305		56.4196	-123.895		-78.1697	-32.4665		-71.4751	87.972
	164.722	-79.7533		-69.8113	-64.6349		-84.3117	139.113		44.3062	-131.687		-83.139	1.10842		-82.4833	-43.5213
	143.65	20.8468		-155.549	-50.1336		-120.592	152.636		68.9865	-102.745		-133.248	-0.67313		-74.542	-54.3338
	101.642	32.4272		-167.452	-59.2899		-117.331	151.117		40.0915	-120.147		-102.718	22.7288		-101.982	-9.79115
	155.306	-46.1181		-95.0127	-49.4429		-106.586	154.06		38.7433	-120.036		-98.838	11.4403		-87.3642	-53.5923
	105.095	25.5859		-165.069	-53.7436		-101.463	99.1056		28.3748	-115.846		-68.8594	-4.48734		-55.9477	-43.5345
	123.68	-8.3676		-131.451	-36.7098		-135.948	149.604		57.5683	-112.845		-123.94	13.1374		-72.9587	-41.3775
	109.776	15.0229		-134.916	-59.2314		-117.414	157.937		58.1224	-126.035		-112.681	18.3698		-100.208	-17.19
	84.4562	-51.4103		-117.377	-40.1854		-94.5787	103.852		52.6553	-108.833		-94.6206	-14.8757		-87.5064	43.9198
	145.398	-85.8789		-96.2012	7.53924		-165.648	99.9305		85.587	-121.766		-88.3948	-19.5217		-79.3097	-18.9871
	96.3359	10.0337		-125.569	-72.0953		-106.876	139.545		52.7105	-92.0762		-116.045	12.0582		-95.4495	-33.0619
	88.1141	-112.627		-92.7163	-16.4408		-115.399	155.785		49.5377	-125.943		-124.079	41.899		-127.814	54.5192
	99.5128	53.3895		-177.33	-57.9826		-134.253	151.444		64.9293	-116.867		-129.063	12.5616		-73.7176	-35.3236
	129.175	0.899005		-149.371	-50.354		-115.891	139.957		59.5506	-114.652		-117.414	17.6305		-71.3246	-46.3391
	98.7602	-74.9304		-66.3154	-39.0867		-122.655	94.5845		63.2649	-110.374		-74.5452	-15.3869		-81.3488	-7.76907
	86.6722	45.7906		-173.194	-54.6413		-117.824	107.648		41.4129	-128.338		-60.4063	-15.3819		-73.2471	-20.1772
	79.7945	33.6438		-164.753	-45.6471		-133.151	169.214		43.781	-126.597		-107.943	16.4162		-90.2111	-14.9374
	96.4247	-57.0169		-46.1435	-64.0115		-131.033	134.356		59.9823	-131.377		-69.2544	-19.0275		-68.9703	-21.0349
	87.229	-86.1133		-122.84	-3.83402		-100.402	89.6724		48.3203	-118.122		-84.0081	-2.9608		-92.5727	53.9729
	129.202	-63.2577		-91.1868	-44.9976		-100.757	116.18		53.9568	-131.591		-67.3806	-9.25435		-97.0135	-10.9791
	101.83	28.1053		-156.974	-78.4089		-84.2774	147.707		48.7911	-137.969		-80.1554	1.43103		-63.7683	-41.8662
	89.9754	-50.7656		-92.0313	-27.7893		-130.828	77.5935		56.8678	-108.568		-62.189	-35.7288		-98.8962	32.4291
	103.466	-45.4819		-83.2768	-27.4467		-139.485	130.136		42.052	-125.444		-76.355	-19.2106		-72.2375	-14.2998
	88.7353	-3.52629		-93.9638	-35.9383		-152.487	116.955		54.9904	-117.979		-73.5835	-8.577		-82.7561	-36.2675
	85.7157	28.9552		-171.187	-71.6173		-109.058	148.575		38.3091	-120.801		-99.5252	12.5605		-86.8122	2.92728
	110.253	-48.6918		-85.6743	-42.982		-107.677	94.1336		52.6816	-104.074		-59.7635	-42.8947		-70.5269	-15.1647
	104.094	12.1129		-162.676	-90.883		-67.438	129.083		49.7539	-119.683		-109.805	4.58704		-76.9951	-2.59217
	100.559	-138.984		-77.6324	1.21174		-116.775	120.865		59.0366	-116.224		-124.966	21.1599		-115.541	57.9902
	156.892	-35.5541		-93.6269	-49.822		-117.415	134.738		38.1219	-120.713		-65.7473	-14.4388		-75.275	-51.5432
	111.591	-65.3781		-68.4555	-73.5392		-96.7523	110.057		62.8659	-113.625		-82.007	-13.1422		-66.3518	-24.7116
	121.175	-92.0453		-73.8733	-26.9588		-113.247	86.6847		52.3114	-127.141		-41.9404	-37.0962		-77.9707	0.077002
	108.139	-12.8728		-162.637	-46.7242		-101.619	167.179		51.7765	-117.396		-124.418	8.75361		-73.2341	2.97027
	116.349	-9.72396		-86.5676	-48.2112		-148.702	151.934		50.458	-118.025		-80.2571	-21.8703		-58.1939	-61.9887
	122.508	-1.87179		-117.322	-96.6957		-76.3651	154.414		56.1902	-121.271		-116.638	24.578		-74.848	-41.5341
	128.683	-50.2917		-84.1738	-19.7509		-167.834	145.348		45.525	-135.803		-81.9586	-16.0855		-65.4706	-33.1361
	126.957	-24.26		-93.5968	-69.4774		-114.546	105.241		57.5571	-115.108		-53.7656	-32.3773		-71.0701	-43.9175
	105.331	20.0534		-159.044	-36.417		-107.302	96.5852		66.6677	-137.366		-51.1196	-25.6739		-50.5999	-46.3973
	135.369	31.3769		-178.121	-77.2428		-77.9058	157.181		49.2846	-113.988		-133.104	28.7129		-65.2174	-48.1658
	107.392	-67.1656		-68.2816	-45.166		-110.648	101.717		45.3134	-120.71		-57.8466	-24.9915		-80.3247	-9.60268
	108.568	39.3603		-168.003	-63.5411		-121.527	158.359		50.6743	-128.232		-110.174	20.7721		-76.3357	-38.1714
	105.197	-61.8086		-65.4964	-42.025		-134.416	85.1226		51.0818	-112.37		-45.3722	-35.28		-95.9559	0.58664
	80.3199	23.67		-167.742	-96.7407		-80.021	137.217		45.3657	-125.266		-80.0828	-13.9605		-98.3739	23.9321
	108.016	-11.6482		-81.1142	-34.0002		-156.142	159.767		48.171	-117.812		-87.1654	-16.5482		-72.3326	-45.6637
	104.2	-47.4083		-112.35	-16.7519		-138.569	113.626		39.5754	-137.574		-67.1413	6.41988		-93.6196	0.018227
	146.742	-62.2856		-98.4579	2.99271		-166.026	157.261		48.8089	-125.754		-116.662	37.9348		-123.604	-24.6463
	108.075	-62.6541		-82.5969	-26.6928		-136.544	91.3793		50.1848	-113.379		-62.0382	-21.1209		-74.6063	-24.9539
	81.1728	59.8586		177.116	-65.6218		-109.934	103.452		42.3603	-123.241		-47.295	-23.4434		-71.8102	-34.5828
	91.6304	-50.3999		-131.567	-56.9067		-94.9252	149.536		52.4896	-116.761		-102.147	-13.7449		-95.0876	60.1446
	145.327	-41.0625		-99.958	-15.6039		-160.317	99.9637		57.1257	-116.85		-65.1278	-30.9669		-54.6024	-68.6424
	95.6731	11.9945		-133.238	-64.6676		-109.198	132.833		48.3273	-114.86		-77.1743	-14.1653		-89.6098	-23.6342
	98.7363	-16.8494		-84.5237	-38.3819		-139.274	155.265		53.315	-108.097		-102.627	-2.12236		-76.1122	-35.3732
	104.548	-56.6226		-67.5224	-55.1356		-129.391	131.568		50.2536	-117.8		-73.9412	-13.7474		-80.4161	-22.1801
	87.2768	55.4217		-174.464	-41.9396		-134.586	138.832		44.5398	-125.942		-68.6576	-30.1288		-68.7162	-27.9787
	138.789	-41.5479		-70.9599	-60.5611		-141.947	162.59		63.253	-114.918		-117.368	13.0861		-93.3832	-44.9044
	139.755	-14.1109		-89.4637	-32.6534		-164.005	158.684		51.0953	-112.746		-91.3206	-22.3946		-76.849	-55.0423
	153.359	20.366		-172.256	-66.2208		-85.9252	128.86		56.5716	-136.059		-109.503	31.8958		-86.6383	-48.0254
	83.036	-91.3979		-115.068	16.0205		-132.909	87.9642		38.3493	-108.504		-51.6231	-51.8058		-97.7361	77.8714
	109.63	-27.4242		-91.4405	-44.8869		-123.477	131.88		41.8597	-117.937		-85.4811	9.70242		-101.911	-28.8973
	83.8003	-87.441		-96.8801	-16.138		-131.207	143.022		44.5727	-113.022		-108.161	8.39669		-95.0609	34.4129
	91.867	-43.9432		-67.3537	-24.6214		-175.98	146.859		49.4552	-114.748		-88.4107	-13.5988		-70.2319	-30.6078
	62.0022	-104.296		-85.2834	-40.1962		-70.141	104.35		58.246	-122.011		-86.9821	-16.4643		-73.8026	78.3358
	75.2631	40.8777		-165.746	-74.3814		-101.233	160.069		46.191	-120.985		-117.999	15.007		-69.7703	-3.58898
	81.4135	40.4757		-163.479	-44.0644		-127.44	89.7194		55.5693	-127.209		-62.8791	-21.9529		-70.0451	-26.5405
	135.559	-4.63007		-126.01	-40.8801		-124.701	141.96		49.9282	-125.902		-110.152	27.3816		-98.5994	-48.5372
	139.79	-50.112		-80.4577	-49.788		-131.567	135.923		48.5835	-124.334		-88.6061	10.513		-77.8235	-44.1561
	165.458	70.2704		90.601	-62.7525		-67.9725	145.999		54.9314	-132.035		-120.649	49.2211		-112.44	-44.0103
	112.273	-25.7284		-68.7809	-48.9915		-173.143	157.842		69.395	-137.524		-106.682	9.63462		-70.8301	-41.9093
	97.2806	-6.21299		-115.307	-68.097		-113.987	148.621		35.4871	-112.455		-53.5283	-47.2668		-95.8545	0.490543
	130.453	-62.205		-73.5199	-31.6253		-139.296	106.272		53.595	-124.778		-66.0284	-31.7998		-64.054	-32.9733
	90.0326	26.8611		-156.027	-84.6338		-94.0253	136.761		43.9029	-124.525		-69.9525	-27.2176		-55.2986	-23.2128
	84.2921	49.6567		-171.445	-56.2611		-130.896	160.238		53.8169	-115.313		-118.406	7.47944		-80.7129	-25.6319
	116.261	-20.0228		-127.161	-67.4299		-94.8714	155.406		41.1442	-121.331		-115.302	38.2119		-115.568	-17.9451
	70.5851	-64.9688		-109.904	-7.7021		-132.007	85.4603		58.5528	-134.987		-45.5824	-27.5735		-109.813	61.1582
	96.9464	-47.9007		-66.4258	-46.1976		-124.767	149.939		28.5371	-113.315		-86.4019	-9.6533		-75.4918	-22.5487
	128.57	-61.7771		-79.0113	-31.4324		-131.921	120.726		41.7091	-114.561		-65.2731	-47.0382		-62.4346	-21.6611
	127.073	-101.758		-68.8018	-46.0123		-92.0792	131.842		43.0322	-128.581		-102.701	26.3722		-90.5117	-9.76682
	95.6312	-64.8702		-64.2564	-25.7399		-145.124	141.004		46.318	-125.684		-87.6262	-9.56808		-70.8448	-17.4769
	-178.328	-116.686		-108.206	-6.27837		-99.435	95.5917		66.2779	-127.774		-117.506	12.1576		-103.289	-3.7496
	126.521	-28.9794		-113.078	-36.8599		-134.992	101.186		55.1075	-126.846		-89.6133	-10.4445		-58.0529	-30.9632
	121.733	-67.0905		-82.8424	-20.6016		-125.682	101.933		39.5294	-114.681		-62.7832	-17.4452		-85.0917	-16.5594
